# Supplementary material for: Di-μ-sulfato-κ4 O:O′-bis­[diaqua­(1H-imidazo[4,5-f][1,10]phenanthroline-κ2 N 7,N 9)cobalt(II)] dihydrate
Source: Acta Crystallogr Sect E Struct Rep Online. 2009 Jul 1;65(Pt 8):m844–5. doi: 10.1107/S1600536809024295 (PMC2977338; doi:10.1107/S1600536809024295)
Supplement: Supplementary file 1 [file e-65-0m844-sup1.cif]

##############################################################################
###                                                                        ###
###        Electronic paper (Acta Crystallographica Section E)             ###
###                                                                        ###
##############################################################################
#                                                                            #
# This CIF contains the data in a paper accepted for publication in Acta     #
# Crystallographica Section E. It conforms to the requirements of Notes      #
# for Authors for Section E, and has been peer reviewed under the auspices   #
# of the IUCr Commission on Journals.                                        #
#                                                                            #
# Full details of the Crystallographic Information File format               #
# are given in the paper "The Crystallographic Information File (CIF):       #
# a New Standard Archive File for Crystallography" by S. R. Hall, F. H.      #
# Allen and I. D. Brown [Acta Cryst. (1991), A47, 655-685].                  #
#                                                                            #
# The current version of the core CIF dictionary is obtainable from          #
# ftp://ftp.iucr.org/pub/cif_core.dic. The current version number is 2.4.    #
#                                                                            #
# Software is freely available for graphical display of the structure(s) in  #
# this CIF.  For information consult the CIF home page http://www.iucr.org/  #
# cif/home.html                                                              #
#                                                                            #
# This file may be used for bona fide research purposes within the           #
# scientific community so long as proper attribution is given to the journal # 
# article from which it was obtained.                                        #
#                                                                            #
##############################################################################
                                             
data_global
_audit_creation_method     SHELXL-97
_journal_date_recd_electronic     2009-06-23
_journal_date_accepted     2009-06-24
_journal_name_full     'Acta Crystallographica, Section E'
_journal_year     2009
_journal_volume     65
_journal_issue      8
_journal_page_first     m844
_journal_page_last     m845
_journal_paper_category     QM
_journal_coeditor_code     NG2604
_publ_contact_author_name     'Prof. Yun Gong'
_publ_contact_author_address
;
 Department of Chemistry
 College of Chemistry and Chemical Engineering
 Chongqing University, Chongqing, 400044
 People's Republic of China
;
_publ_contact_author_email     gongyun7211@yahoo.com.cn
_publ_contact_author_fax     '86 023 67577410'
_publ_contact_author_phone     '86 023 67577410'
_publ_section_title
;\
Di-\m-sulfato-\k^4^<i>O</i>:<i>O</i>'-bis[diaqua(1<i>H</i>-imidazo[4,5-\
<i>f</i>][1,10]phenanthroline-\k^2^<i>N</i>^7^,<i>N</i>^9^)cobalt(II)]
dihydrate
;
loop_
    _publ_author_name
    _publ_author_address
    'Yun Gong'
;
 Department of Chemistry
 College of Chemistry and Chemical Engineering
 Chongqing University, Chongqing 400044
 People's Republic of China
;
    'Yuchao Zhou'
;
 Department of Chemistry
 College of Chemistry and Chemical Engineering
 Chongqing University, Chongqing 400044
 People's Republic of China
;
    'Jinghua Li'
;
 Department of Pharmaceutical Chemistry
 College of Chemistry and Chemical Engineering
 Chongqing University, Chongqing 400044
 People's Republic of China
;
    'Xiaoxia Wu'
;
 Department of Pharmaceutical Chemistry
 College of Chemistry and Chemical Engineering
 Chongqing University, Chongqing 400044
 People's Republic of China
;
    'Jianbo Qin'
;
 Department of Chemistry
 College of Chemistry and Chemical Engineering
 Chongqing University, Chongqing 400044
 People's Republic of China
;
data_I
_audit_creation_method     SHELXL-97
_chemical_name_systematic
;
Di-\m-sulfato-\k^4^<i>O</i>:<i>O</i>'-bis[diaqua(imidazo[4,5-
<i>f</i>][1,10]phenanthroline-\k^2^<i>N</i>^7^,<i>N</i>^9^)cobalt(II)]
dihydrate
;
_chemical_name_common     ?
_chemical_formula_moiety     'C26 H24 Co2 N8 O12 S2, 2H2 O'
_chemical_formula_sum     'C26 H28 Co2 N8 O14 S2'
_chemical_formula_iupac     '[Co2 (S O4)2 (C13 H8 N4)2 (H2 O)4], 2H2 O'
_chemical_formula_weight     858.54
_chemical_melting_point     ?
_symmetry_cell_setting     Monoclinic
_symmetry_space_group_name_H-M     'P 21/c'
_symmetry_space_group_name_Hall     '-P 2ybc'
loop_
    _symmetry_equiv_pos_as_xyz
    'x, y, z'
    '-x, y+1/2, -z+1/2'
    '-x, -y, -z'
    'x, -y-1/2, z-1/2'
_cell_length_a     10.3160(13)
_cell_length_b     9.0716(10)
_cell_length_c     16.8549(17)
_cell_angle_alpha     90.00
_cell_angle_beta     99.1040(10)
_cell_angle_gamma     90.00
_cell_volume     1557.5(3)
_cell_formula_units_Z     2
_cell_measurement_reflns_used     7558
_cell_measurement_theta_min     2.00
_cell_measurement_theta_max     25.02
_cell_measurement_temperature     298(2)
_exptl_crystal_description     block
_exptl_crystal_colour     brown
_exptl_crystal_size_max     0.43
_exptl_crystal_size_mid     0.36
_exptl_crystal_size_min     0.22
_exptl_crystal_density_diffrn     1.831
_exptl_crystal_density_meas     ?
_exptl_crystal_density_method     'not measured'
_exptl_crystal_F_000     876
_exptl_absorpt_coefficient_mu     1.286
_exptl_absorpt_correction_type     'multi-scan'
_exptl_absorpt_process_details     '(SADABS; Sheldrick, 1996)'
_exptl_absorpt_correction_T_min     0.581
_exptl_absorpt_correction_T_max     0.754
_exptl_special_details
;
;
_diffrn_ambient_temperature     298(2)
_diffrn_radiation_type     MoK\a
_diffrn_radiation_wavelength     0.71073
_diffrn_radiation_source     'fine-focus sealed tube'
_diffrn_radiation_monochromator     graphite
_diffrn_measurement_device_type     'Siemens SMART CCD area-detector'
_diffrn_measurement_method     '\f and \w'
_diffrn_detector_area_resol_mean     ?
_diffrn_reflns_number     7558
_diffrn_reflns_av_R_equivalents     0.0203
_diffrn_reflns_av_sigmaI/netI     0.0233
_diffrn_reflns_theta_min     2.00
_diffrn_reflns_theta_max     25.02
_diffrn_reflns_theta_full     25.02
_diffrn_measured_fraction_theta_max     0.997
_diffrn_measured_fraction_theta_full     0.997
_diffrn_reflns_limit_h_min     -12
_diffrn_reflns_limit_h_max     8
_diffrn_reflns_limit_k_min     -10
_diffrn_reflns_limit_k_max     10
_diffrn_reflns_limit_l_min     -19
_diffrn_reflns_limit_l_max     20
_diffrn_standards_number     ?
_diffrn_standards_interval_count     ?
_diffrn_standards_interval_time     ?
_diffrn_standards_decay_%     ?
_refine_special_details
;
 Refinement of F^2^ against ALL reflections.  The weighted R-factor wR and
 goodness of fit S are based on F^2^, conventional R-factors R are based
 on F, with F set to zero for negative F^2^. The threshold expression of
 F^2^ > 2sigma(F^2^) is used only for calculating R-factors(gt) etc. and is
 not relevant to the choice of reflections for refinement.  R-factors based
 on F^2^ are statistically about twice as large as those based on F, and R-
 factors based on ALL data will be even larger.
;
_reflns_number_total     2742
_reflns_number_gt     2329
_reflns_threshold_expression     I>2\s(I)
_refine_ls_structure_factor_coef     Fsqd
_refine_ls_matrix_type     full
_refine_ls_R_factor_all     0.0362
_refine_ls_R_factor_gt     0.0272
_refine_ls_wR_factor_gt     0.0665
_refine_ls_wR_factor_ref     0.0726
_refine_ls_goodness_of_fit_ref     1.070
_refine_ls_restrained_S_all     1.070
_refine_ls_number_reflns     2742
_refine_ls_number_parameters     235
_refine_ls_number_restraints     0
_refine_ls_hydrogen_treatment     constr
_refine_ls_weighting_scheme     calc
_refine_ls_weighting_details
         'calc w=1/[\s^2^(Fo^2^)+(0.0289P)^2^+1.5148P] where P=(Fo^2^+2Fc^2^)/3'
_atom_sites_solution_hydrogens     geom
_atom_sites_solution_primary     direct
_atom_sites_solution_secondary     difmap
_refine_ls_shift/su_max     0.000
_refine_ls_shift/su_mean     0.000
_refine_diff_density_max     0.628
_refine_diff_density_min     -0.361
_refine_ls_extinction_method     none
_refine_ls_extinction_coef     ?
loop_
    _atom_type_symbol
    _atom_type_description
    _atom_type_scat_dispersion_real
    _atom_type_scat_dispersion_imag
    _atom_type_scat_source
    'C' 'C' 0.0033 0.0016
                         'International Tables Vol C Tables 4.2.6.8 and 6.1.1.4'
    'H' 'H' 0.0000 0.0000
                         'International Tables Vol C Tables 4.2.6.8 and 6.1.1.4'
    'O' 'O' 0.0106 0.0060
                         'International Tables Vol C Tables 4.2.6.8 and 6.1.1.4'
    'N' 'N' 0.0061 0.0033
                         'International Tables Vol C Tables 4.2.6.8 and 6.1.1.4'
    'S' 'S' 0.1246 0.1234
                         'International Tables Vol C Tables 4.2.6.8 and 6.1.1.4'
    'Co' 'Co' 0.3494 0.9721
                         'International Tables Vol C Tables 4.2.6.8 and 6.1.1.4'
_computing_data_collection     'SMART (Siemens, 1996)'
_computing_cell_refinement     'SAINT (Siemens, 1996)'
_computing_data_reduction     'SAINT (Siemens, 1996)'
_computing_structure_solution     'SHELXS97 (Sheldrick, 2008)'
_computing_structure_refinement     'SHELXL97 (Sheldrick, 2008)'
_computing_molecular_graphics     'SHELXTL (Sheldrick, 2008)'
_computing_publication_material     'SHELXTL (Sheldrick, 2008)'
loop_
    _atom_site_type_symbol
    _atom_site_label
    _atom_site_fract_x
    _atom_site_fract_y
    _atom_site_fract_z
    _atom_site_U_iso_or_equiv
    _atom_site_adp_type
    _atom_site_calc_flag
    _atom_site_refinement_flags
    _atom_site_occupancy
    _atom_site_disorder_assembly
    _atom_site_disorder_group
    Co Co1 0.68903(3) 0.31926(4) 0.04124(2) 0.02494(12) Uani d . 1 . .
    N N1 0.8745(2) 0.3237(2) 0.11677(12) 0.0266(5) Uani d . 1 . .
    N N2 0.75649(19) 0.0980(2) 0.03284(12) 0.0254(5) Uani d . 1 . .
    N N3 1.2464(2) -0.0127(2) 0.20274(13) 0.0326(5) Uani d . 1 . .
    H H3 1.3069 0.0380 0.2315 0.039 Uiso calc R 1 . .
    N N4 1.1436(2) -0.2056(2) 0.13930(13) 0.0339(5) Uani d . 1 . .
    O O1 0.53904(16) 0.29041(18) -0.05637(10) 0.0302(4) Uani d . 1 . .
    O O2 0.63548(17) 0.53058(18) 0.07489(11) 0.0339(4) Uani d . 1 . .
    O O3 0.56078(16) 0.51259(19) -0.13340(10) 0.0307(4) Uani d . 1 . .
    O O4 0.40919(19) 0.3224(2) -0.18590(11) 0.0399(5) Uani d . 1 . .
    O O5 0.79510(17) 0.4343(2) -0.03947(10) 0.0323(4) Uani d . 1 . .
    H H5A 0.7307 0.4726 -0.0703 0.039 Uiso d R 1 . .
    H H5B 0.8276 0.3690 -0.0667 0.039 Uiso d R 1 . .
    O O6 0.5767(2) 0.2368(2) 0.12221(12) 0.0472(5) Uani d . 1 . .
    H H6A 0.5151 0.2917 0.1330 0.057 Uiso d R 1 . .
    H H6B 0.5745 0.1555 0.1470 0.057 Uiso d R 1 . .
    O O7 0.5866(3) 0.9854(2) 0.20115(13) 0.0658(7) Uani d . 1 . .
    H H7A 0.5836 0.8952 0.1873 0.079 Uiso d R 1 . .
    H H7B 0.5822 0.9896 0.2510 0.079 Uiso d R 1 . .
    S S1 0.46794(6) 0.39915(6) -0.11220(4) 0.02442(15) Uani d . 1 . .
    C C1 0.9322(3) 0.4409(3) 0.15383(16) 0.0312(6) Uani d . 1 . .
    H H1 0.8867 0.5298 0.1501 0.037 Uiso calc R 1 . .
    C C2 1.0586(3) 0.4365(3) 0.19832(16) 0.0335(6) Uani d . 1 . .
    H H2 1.0963 0.5212 0.2232 0.040 Uiso calc R 1 . .
    C C3 1.1263(3) 0.3062(3) 0.20491(16) 0.0322(6) Uani d . 1 . .
    H H3A 1.2097 0.3008 0.2352 0.039 Uiso calc R 1 . .
    C C4 1.0685(2) 0.1811(3) 0.16548(14) 0.0255(5) Uani d . 1 . .
    C C5 0.9415(2) 0.1946(3) 0.12104(14) 0.0239(5) Uani d . 1 . .
    C C6 0.8762(2) 0.0708(3) 0.07713(14) 0.0231(5) Uani d . 1 . .
    C C7 0.9348(2) -0.0701(3) 0.08041(14) 0.0247(5) Uani d . 1 . .
    C C8 0.8635(3) -0.1852(3) 0.03828(16) 0.0304(6) Uani d . 1 . .
    H H8 0.8987 -0.2797 0.0390 0.036 Uiso calc R 1 . .
    C C9 0.7410(3) -0.1567(3) -0.00397(16) 0.0333(6) Uani d . 1 . .
    H H9 0.6916 -0.2323 -0.0310 0.040 Uiso calc R 1 . .
    C C10 0.6914(2) -0.0137(3) -0.00605(15) 0.0305(6) Uani d . 1 . .
    H H10 0.6092 0.0044 -0.0359 0.037 Uiso calc R 1 . .
    C C11 1.1259(2) 0.0376(3) 0.16564(15) 0.0265(5) Uani d . 1 . .
    C C12 1.0637(2) -0.0818(3) 0.12648(15) 0.0260(5) Uani d . 1 . .
    C C13 1.2505(3) -0.1568(3) 0.18502(17) 0.0378(7) Uani d . 1 . .
    H H13 1.3222 -0.2167 0.2033 0.045 Uiso calc R 1 . .
loop_
    _atom_site_aniso_label
    _atom_site_aniso_U_11
    _atom_site_aniso_U_22
    _atom_site_aniso_U_33
    _atom_site_aniso_U_12
    _atom_site_aniso_U_13
    _atom_site_aniso_U_23
    Co1 0.02401(19) 0.02377(19) 0.0260(2) 0.00539(14) 0.00088(13) 0.00188(14)
    N1 0.0291(11) 0.0243(11) 0.0257(11) 0.0054(9) 0.0026(9) 0.0006(9)
    N2 0.0233(11) 0.0275(11) 0.0246(11) 0.0037(9) 0.0015(8) 0.0013(9)
    N3 0.0276(11) 0.0378(12) 0.0288(12) 0.0042(10) -0.0068(9) -0.0011(10)
    N4 0.0355(12) 0.0316(12) 0.0328(13) 0.0118(10) 0.0004(10) 0.0020(10)
    O1 0.0297(9) 0.0255(9) 0.0323(10) 0.0025(7) -0.0046(8) 0.0043(8)
    O2 0.0317(10) 0.0241(9) 0.0478(11) 0.0049(8) 0.0117(8) -0.0021(8)
    O3 0.0310(9) 0.0289(9) 0.0325(10) 0.0035(8) 0.0061(8) 0.0049(8)
    O4 0.0504(12) 0.0338(10) 0.0302(10) 0.0044(9) -0.0102(9) -0.0075(8)
    O5 0.0311(10) 0.0350(10) 0.0307(10) 0.0052(8) 0.0044(8) 0.0005(8)
    O6 0.0587(13) 0.0317(10) 0.0586(14) 0.0165(10) 0.0318(11) 0.0167(10)
    O7 0.129(2) 0.0306(11) 0.0426(13) 0.0143(13) 0.0287(14) 0.0071(10)
    S1 0.0258(3) 0.0217(3) 0.0239(3) 0.0051(2) -0.0016(2) -0.0010(2)
    C1 0.0388(15) 0.0237(13) 0.0308(14) 0.0034(11) 0.0046(11) -0.0012(11)
    C2 0.0372(15) 0.0291(14) 0.0335(15) -0.0045(12) 0.0029(12) -0.0052(11)
    C3 0.0273(13) 0.0356(15) 0.0315(15) -0.0006(11) -0.0023(11) -0.0032(12)
    C4 0.0254(13) 0.0284(13) 0.0224(13) 0.0026(11) 0.0025(10) 0.0003(10)
    C5 0.0257(13) 0.0232(12) 0.0228(13) 0.0039(10) 0.0037(10) 0.0014(10)
    C6 0.0246(12) 0.0233(12) 0.0211(12) 0.0029(10) 0.0029(10) 0.0020(10)
    C7 0.0275(13) 0.0249(12) 0.0219(13) 0.0021(10) 0.0046(10) 0.0035(10)
    C8 0.0370(14) 0.0219(13) 0.0320(14) 0.0029(11) 0.0051(11) 0.0001(11)
    C9 0.0349(15) 0.0283(14) 0.0349(15) -0.0056(11) 0.0002(12) -0.0039(12)
    C10 0.0245(13) 0.0341(14) 0.0309(14) 0.0003(11) -0.0015(10) -0.0023(12)
    C11 0.0245(12) 0.0303(13) 0.0240(13) 0.0058(11) 0.0014(10) 0.0030(11)
    C12 0.0284(13) 0.0267(13) 0.0230(13) 0.0071(10) 0.0047(10) 0.0029(10)
    C13 0.0368(16) 0.0401(16) 0.0341(16) 0.0169(13) -0.0021(12) 0.0036(12)
_geom_special_details
;
 All esds (except the esd in the dihedral angle between two l.s. planes)
 are estimated using the full covariance matrix.  The cell esds are taken
 into account individually in the estimation of esds in distances, angles
 and torsion angles; correlations between esds in cell parameters are only
 used when they are defined by crystal symmetry.  An approximate (isotropic)
 treatment of cell esds is used for estimating esds involving l.s. planes.
;
loop_
    _geom_bond_atom_site_label_1
    _geom_bond_atom_site_label_2
    _geom_bond_site_symmetry_2
    _geom_bond_distance
    _geom_bond_publ_flag
    Co1 N1 . 2.124(2) yes
    Co1 N2 . 2.137(2) yes
    Co1 O6 . 2.0654(19) y
    Co1 O1 . 2.0889(17) y
    Co1 O2 . 2.0978(17) y
    Co1 O5 . 2.1468(18) y
    N1 C1 . 1.326(3) ?
    N1 C5 . 1.356(3) ?
    N2 C10 . 1.330(3) ?
    N2 C6 . 1.360(3) ?
    N3 C13 . 1.343(3) ?
    N3 C11 . 1.378(3) ?
    N3 H3 . 0.8600 ?
    N4 C13 . 1.318(4) ?
    N4 C12 . 1.390(3) ?
    O1 S1 . 1.4758(17) ?
    O2 S1 3_665 1.4671(18) ?
    O3 S1 . 1.4873(18) ?
    O4 S1 . 1.4689(18) ?
    O5 H5A . 0.8500 ?
    O5 H5B . 0.8501 ?
    O6 H6A . 0.8499 ?
    O6 H6B . 0.8499 ?
    O7 H7A . 0.8500 ?
    O7 H7B . 0.8500 ?
    S1 O2 3_665 1.4671(18) ?
    C1 C2 . 1.398(4) ?
    C1 H1 . 0.9300 ?
    C2 C3 . 1.369(4) ?
    C2 H2 . 0.9300 ?
    C3 C4 . 1.400(3) ?
    C3 H3A . 0.9300 ?
    C4 C5 . 1.408(3) ?
    C4 C11 . 1.430(3) ?
    C5 C6 . 1.451(3) ?
    C6 C7 . 1.411(3) ?
    C7 C8 . 1.404(3) ?
    C7 C12 . 1.433(3) ?
    C8 C9 . 1.373(4) ?
    C8 H8 . 0.9300 ?
    C9 C10 . 1.393(4) ?
    C9 H9 . 0.9300 ?
    C10 H10 . 0.9300 ?
    C11 C12 . 1.374(3) ?
    C13 H13 . 0.9300 ?
loop_
    _geom_angle_atom_site_label_1
    _geom_angle_atom_site_label_2
    _geom_angle_atom_site_label_3
    _geom_angle_site_symmetry_1
    _geom_angle_site_symmetry_3
    _geom_angle
    _geom_angle_publ_flag
    O6 Co1 O1 . . 92.97(8) ?
    O6 Co1 O2 . . 87.31(7) ?
    O1 Co1 O2 . . 97.67(7) ?
    O6 Co1 N1 . . 99.04(8) ?
    O1 Co1 N1 . . 163.56(8) ?
    O2 Co1 N1 . . 94.09(7) ?
    O6 Co1 N2 . . 85.76(8) ?
    O1 Co1 N2 . . 92.21(7) ?
    O2 Co1 N2 . . 168.21(8) ?
    N1 Co1 N2 . . 77.62(7) ?
    O6 Co1 O5 . . 172.06(7) ?
    O1 Co1 O5 . . 87.15(7) ?
    O2 Co1 O5 . . 84.80(7) ?
    N1 Co1 O5 . . 82.50(7) ?
    N2 Co1 O5 . . 102.17(7) ?
    C1 N1 C5 . . 118.7(2) ?
    C1 N1 Co1 . . 126.32(17) ?
    C5 N1 Co1 . . 114.74(16) ?
    C10 N2 C6 . . 118.4(2) ?
    C10 N2 Co1 . . 127.18(16) ?
    C6 N2 Co1 . . 114.27(16) ?
    C13 N3 C11 . . 106.2(2) ?
    C13 N3 H3 . . 126.9 ?
    C11 N3 H3 . . 126.9 ?
    C13 N4 C12 . . 103.9(2) ?
    S1 O1 Co1 . . 130.53(10) ?
    S1 O2 Co1 3_665 . 138.89(11) ?
    Co1 O5 H5A . . 99.1 ?
    Co1 O5 H5B . . 106.7 ?
    H5A O5 H5B . . 107.0 ?
    Co1 O6 H6A . . 116.5 ?
    Co1 O6 H6B . . 134.5 ?
    H6A O6 H6B . . 108.9 ?
    H7A O7 H7B . . 108.0 ?
    O2 S1 O4 3_665 . 109.74(11) ?
    O2 S1 O1 3_665 . 109.81(11) ?
    O4 S1 O1 . . 108.62(10) ?
    O2 S1 O3 3_665 . 109.99(10) ?
    O4 S1 O3 . . 108.67(11) ?
    O1 S1 O3 . . 109.98(10) ?
    N1 C1 C2 . . 122.7(2) ?
    N1 C1 H1 . . 118.6 ?
    C2 C1 H1 . . 118.6 ?
    C3 C2 C1 . . 119.3(2) ?
    C3 C2 H2 . . 120.4 ?
    C1 C2 H2 . . 120.4 ?
    C2 C3 C4 . . 119.2(2) ?
    C2 C3 H3A . . 120.4 ?
    C4 C3 H3A . . 120.4 ?
    C3 C4 C5 . . 118.2(2) ?
    C3 C4 C11 . . 126.3(2) ?
    C5 C4 C11 . . 115.5(2) ?
    N1 C5 C4 . . 121.8(2) ?
    N1 C5 C6 . . 116.8(2) ?
    C4 C5 C6 . . 121.4(2) ?
    N2 C6 C7 . . 122.1(2) ?
    N2 C6 C5 . . 116.6(2) ?
    C7 C6 C5 . . 121.3(2) ?
    C8 C7 C6 . . 117.8(2) ?
    C8 C7 C12 . . 125.9(2) ?
    C6 C7 C12 . . 116.3(2) ?
    C9 C8 C7 . . 119.2(2) ?
    C9 C8 H8 . . 120.4 ?
    C7 C8 H8 . . 120.4 ?
    C8 C9 C10 . . 119.6(2) ?
    C8 C9 H9 . . 120.2 ?
    C10 C9 H9 . . 120.2 ?
    N2 C10 C9 . . 122.8(2) ?
    N2 C10 H10 . . 118.6 ?
    C9 C10 H10 . . 118.6 ?
    C12 C11 N3 . . 106.0(2) ?
    C12 C11 C4 . . 123.7(2) ?
    N3 C11 C4 . . 130.2(2) ?
    C11 C12 N4 . . 110.0(2) ?
    C11 C12 C7 . . 121.7(2) ?
    N4 C12 C7 . . 128.4(2) ?
    N4 C13 N3 . . 113.8(2) ?
    N4 C13 H13 . . 123.1 ?
    N3 C13 H13 . . 123.1 ?
loop_
    _geom_torsion_atom_site_label_1
    _geom_torsion_atom_site_label_2
    _geom_torsion_atom_site_label_3
    _geom_torsion_atom_site_label_4
    _geom_torsion_site_symmetry_1
    _geom_torsion_site_symmetry_2
    _geom_torsion_site_symmetry_3
    _geom_torsion_site_symmetry_4
    _geom_torsion
    _geom_torsion_publ_flag
    O6 Co1 N1 C1 . . . . -100.4(2) ?
    O1 Co1 N1 C1 . . . . 123.2(3) ?
    O2 Co1 N1 C1 . . . . -12.5(2) ?
    N2 Co1 N1 C1 . . . . 176.0(2) ?
    O5 Co1 N1 C1 . . . . 71.7(2) ?
    O6 Co1 N1 C5 . . . . 84.93(18) ?
    O1 Co1 N1 C5 . . . . -51.5(3) ?
    O2 Co1 N1 C5 . . . . 172.86(17) ?
    N2 Co1 N1 C5 . . . . 1.34(17) ?
    O5 Co1 N1 C5 . . . . -102.94(18) ?
    O6 Co1 N2 C10 . . . . 75.6(2) ?
    O1 Co1 N2 C10 . . . . -17.2(2) ?
    O2 Co1 N2 C10 . . . . 129.8(3) ?
    N1 Co1 N2 C10 . . . . 175.8(2) ?
    O5 Co1 N2 C10 . . . . -104.8(2) ?
    O6 Co1 N2 C6 . . . . -99.96(17) ?
    O1 Co1 N2 C6 . . . . 167.22(17) ?
    O2 Co1 N2 C6 . . . . -45.8(4) ?
    N1 Co1 N2 C6 . . . . 0.26(16) ?
    O5 Co1 N2 C6 . . . . 79.66(17) ?
    O6 Co1 O1 S1 . . . . 117.94(15) ?
    O2 Co1 O1 S1 . . . . 30.25(15) ?
    N1 Co1 O1 S1 . . . . -105.0(3) ?
    N2 Co1 O1 S1 . . . . -156.20(15) ?
    O5 Co1 O1 S1 . . . . -54.11(15) ?
    O6 Co1 O2 S1 . . . 3_665 -21.15(18) ?
    O1 Co1 O2 S1 . . . 3_665 71.49(18) ?
    N1 Co1 O2 S1 . . . 3_665 -120.03(18) ?
    N2 Co1 O2 S1 . . . 3_665 -75.2(4) ?
    O5 Co1 O2 S1 . . . 3_665 157.89(18) ?
    Co1 O1 S1 O2 . . . 3_665 -80.84(16) ?
    Co1 O1 S1 O4 . . . . 159.15(14) ?
    Co1 O1 S1 O3 . . . . 40.34(17) ?
    C5 N1 C1 C2 . . . . -1.1(4) ?
    Co1 N1 C1 C2 . . . . -175.59(19) ?
    N1 C1 C2 C3 . . . . -0.5(4) ?
    C1 C2 C3 C4 . . . . 1.4(4) ?
    C2 C3 C4 C5 . . . . -0.7(4) ?
    C2 C3 C4 C11 . . . . 179.5(3) ?
    C1 N1 C5 C4 . . . . 1.8(4) ?
    Co1 N1 C5 C4 . . . . 176.97(18) ?
    C1 N1 C5 C6 . . . . -177.8(2) ?
    Co1 N1 C5 C6 . . . . -2.7(3) ?
    C3 C4 C5 N1 . . . . -1.0(4) ?
    C11 C4 C5 N1 . . . . 178.9(2) ?
    C3 C4 C5 C6 . . . . 178.7(2) ?
    C11 C4 C5 C6 . . . . -1.5(4) ?
    C10 N2 C6 C7 . . . . 2.5(4) ?
    Co1 N2 C6 C7 . . . . 178.45(18) ?
    C10 N2 C6 C5 . . . . -177.7(2) ?
    Co1 N2 C6 C5 . . . . -1.7(3) ?
    N1 C5 C6 N2 . . . . 3.0(3) ?
    C4 C5 C6 N2 . . . . -176.7(2) ?
    N1 C5 C6 C7 . . . . -177.2(2) ?
    C4 C5 C6 C7 . . . . 3.1(4) ?
    N2 C6 C7 C8 . . . . -2.2(4) ?
    C5 C6 C7 C8 . . . . 178.0(2) ?
    N2 C6 C7 C12 . . . . 177.3(2) ?
    C5 C6 C7 C12 . . . . -2.5(3) ?
    C6 C7 C8 C9 . . . . 0.0(4) ?
    C12 C7 C8 C9 . . . . -179.4(3) ?
    C7 C8 C9 C10 . . . . 1.7(4) ?
    C6 N2 C10 C9 . . . . -0.6(4) ?
    Co1 N2 C10 C9 . . . . -176.0(2) ?
    C8 C9 C10 N2 . . . . -1.5(4) ?
    C13 N3 C11 C12 . . . . -0.4(3) ?
    C13 N3 C11 C4 . . . . 178.7(3) ?
    C3 C4 C11 C12 . . . . 179.2(3) ?
    C5 C4 C11 C12 . . . . -0.7(4) ?
    C3 C4 C11 N3 . . . . 0.2(5) ?
    C5 C4 C11 N3 . . . . -179.7(2) ?
    N3 C11 C12 N4 . . . . 0.4(3) ?
    C4 C11 C12 N4 . . . . -178.8(2) ?
    N3 C11 C12 C7 . . . . -179.6(2) ?
    C4 C11 C12 C7 . . . . 1.2(4) ?
    C13 N4 C12 C11 . . . . -0.2(3) ?
    C13 N4 C12 C7 . . . . 179.7(3) ?
    C8 C7 C12 C11 . . . . 179.9(2) ?
    C6 C7 C12 C11 . . . . 0.4(4) ?
    C8 C7 C12 N4 . . . . -0.1(4) ?
    C6 C7 C12 N4 . . . . -179.5(2) ?
    C12 N4 C13 N3 . . . . 0.0(3) ?
    C11 N3 C13 N4 . . . . 0.3(3) ?
loop_
    _geom_hbond_atom_site_label_D
    _geom_hbond_atom_site_label_H
    _geom_hbond_atom_site_label_A
    _geom_hbond_site_symmetry_A
    _geom_hbond_distance_DH
    _geom_hbond_distance_HA
    _geom_hbond_distance_DA
    _geom_hbond_angle_DHA
    _geom_hbond_publ_flag
    N3 H3 O4 4_666 0.86 2.048 2.886(3) 165 yes
    N3 H3 S1 4_666 0.86 2.940 3.709(2) 150 yes
    O5 H5A O3 1_555 0.85 1.935 2.764(2) 165 yes
    O5 H5A S1 1_555 0.85 2.772 3.4184(19) 134 yes
    O6 H6B O7 1_545 0.85 1.786 2.634(3) 174 yes
    O7 H7B O3 4_576 0.85 1.995 2.843(3) 176 yes
    O7 H7B S1 4_576 0.85 2.929 3.703(3) 152 yes
