# Supplementary material for: Di-μ-sulfato-κ4 O:O′-bis­[diaqua­(1H-imidazo[4,5-f][1,10]phenanthroline-κ2 N 7,N 9)cobalt(II)] dihydrate
Source: Acta Crystallogr Sect E Struct Rep Online. 2009 Jul 1;65(Pt 8):m844–5. doi: 10.1107/S1600536809024295 (PMC2977338; doi:10.1107/S1600536809024295)
Supplement: Supplementary file 2 [file e-65-0m844-Isup2.hkl]

# 
# h,k,l, Fc-squared, Fo-squared, sigma(Fo-squared) and status flag 
# 
data_I
_shelx_title ' 090607d in P2(1)/c' 
_shelx_refln_list_code          4 
_shelx_F_calc_maximum      265.26 
_exptl_crystal_F_000       876.00 
_reflns_d_resolution_high  0.8403 
 
loop_ 
 _symmetry_equiv_pos_as_xyz 
 'x, y, z' 
 '-x, y+1/2, -z+1/2' 
 '-x, -y, -z' 
 'x, -y-1/2, z-1/2' 
 
_cell_length_a    10.3160 
_cell_length_b     9.0716 
_cell_length_c    16.8549 
_cell_angle_alpha  90.000 
_cell_angle_beta   99.104 
_cell_angle_gamma  90.000 
 
_shelx_F_squared_multiplier     1.000 
 
loop_ 
 _refln_index_h 
 _refln_index_k 
 _refln_index_l 
 _refln_F_squared_calc 
 _refln_F_squared_meas 
 _refln_F_squared_sigma 
 _refln_observed_status 
   1   0   0     1837.62     1985.56     18.88 o 
   2   0   0       45.68       48.83      3.31 o 
   3   0   0      314.58      280.23      7.60 o 
   4   0   0      681.90      902.76     19.59 o 
   5   0   0    10695.70    11545.84    186.53 o 
   6   0   0     1398.70     1618.14     43.43 o 
   7   0   0      897.93      859.40     20.54 o 
   8   0   0     2089.42     2116.94     35.40 o 
   9   0   0      418.42      439.64     26.28 o 
  10   0   0      278.17      229.37     22.17 o 
  11   0   0     1211.62     1207.51     48.38 o 
  12   0   0      461.36      461.11     33.19 o 
   1   1   0    12512.15    12274.05    136.82 o 
   2   1   0     1179.37     1004.64     11.35 o 
   3   1   0     2500.40     2372.17     26.62 o 
   4   1   0     2842.95     2598.23     28.85 o 
   5   1   0      155.07      122.84      6.44 o 
   6   1   0     1336.76     1306.15     16.83 o 
   7   1   0     1619.72     1530.55     20.03 o 
   8   1   0       37.14       28.44      5.34 o 
   9   1   0     1148.20     1161.82     23.20 o 
  10   1   0      955.11      995.20     28.90 o 
  11   1   0       10.12        8.39     22.27 o 
  12   1   0      316.04      322.03     21.99 o 
   0   2   0      165.41      127.30      3.69 o 
   1   2   0       18.72       33.00      5.20 o 
   2   2   0      438.39      438.08      6.82 o 
   3   2   0       62.79       58.17      5.15 o 
   4   2   0      364.01      389.97     14.93 o 
   5   2   0     1978.11     2042.22     20.74 o 
   6   2   0     1307.62     1368.82     17.52 o 
   7   2   0     1907.75     1949.97     22.92 o 
   8   2   0      394.66      416.19     13.89 o 
   9   2   0       21.38       21.65      6.86 o 
  10   2   0      219.01      224.40     17.18 o 
  11   2   0      469.17      459.38     25.31 o 
   1   3   0      176.39      147.92      3.79 o 
   2   3   0     8196.69     8150.62     47.56 o 
   3   3   0     6373.11     6668.77     79.69 o 
   4   3   0      171.15      178.33      7.75 o 
   5   3   0      302.70      273.84      9.63 o 
   6   3   0     2586.60     2736.09     50.31 o 
   7   3   0     2915.47     2876.08     43.15 o 
   8   3   0      171.66      171.55     10.83 o 
   9   3   0      145.26      137.22     11.21 o 
  10   3   0      140.62      157.71     12.44 o 
  11   3   0       90.56       83.38     20.64 o 
   0   4   0     1115.78     1354.01     16.20 o 
   1   4   0      923.36     1115.92     10.36 o 
   2   4   0      191.92      191.11      4.76 o 
   3   4   0      164.92      162.98      6.12 o 
   4   4   0     2365.91     2407.57     27.63 o 
   5   4   0      856.95      816.86     18.69 o 
   6   4   0       67.31       62.68      7.35 o 
   7   4   0      178.12      181.40     10.94 o 
   8   4   0        3.47       -8.68      5.79 o 
   9   4   0       45.52       29.69      7.88 o 
  10   4   0        0.59      -11.57      7.71 o 
  11   4   0       23.72       13.80     16.73 o 
   1   5   0      571.10      556.44      7.89 o 
   2   5   0     1017.33     1051.98     12.86 o 
   3   5   0      143.37      140.32      5.37 o 
   4   5   0     2821.92     2852.19     60.89 o 
   5   5   0      674.42      692.43     16.00 o 
   6   5   0      441.70      433.95     13.82 o 
   7   5   0      482.10      476.46     23.20 o 
   8   5   0       10.71        3.79      8.12 o 
   9   5   0       76.36       66.28     12.17 o 
  10   5   0       43.17       42.48     19.10 o 
   0   6   0     3772.15     3942.26     37.45 o 
   1   6   0      572.14      580.67      8.92 o 
   2   6   0     4065.30     4074.17     31.09 o 
   3   6   0     3189.20     3002.91     26.17 o 
   4   6   0      546.80      559.15     23.56 o 
   5   6   0      688.18      640.77     18.73 o 
   6   6   0       97.54       90.80      9.20 o 
   7   6   0     1728.94     1728.96     65.40 o 
   8   6   0      139.55      100.57     13.81 o 
   9   6   0       58.02       15.99     10.15 o 
  10   6   0      226.61      235.54     20.30 o 
   1   7   0      402.16      433.68      9.90 o 
   2   7   0      297.74      314.99      9.02 o 
   3   7   0      975.83      905.89     16.29 o 
   4   7   0      896.08      908.99     19.93 o 
   5   7   0       10.04        7.65      8.20 o 
   6   7   0     1635.50     1697.66     38.01 o 
   7   7   0     2783.15     2861.57     52.38 o 
   8   7   0      326.48      366.34     20.77 o 
   9   7   0       99.70       88.80     16.14 o 
   0   8   0     4734.79     4899.55     62.16 o 
   1   8   0     1811.30     1852.82     24.99 o 
   2   8   0      320.53      321.48      9.85 o 
   3   8   0      412.56      421.56     12.40 o 
   4   8   0      529.18      472.70     23.18 o 
   5   8   0     1628.06     1513.69     42.60 o 
   6   8   0      222.05      257.21     17.17 o 
   7   8   0       13.95       -0.22      8.88 o 
   8   8   0      511.46      544.29     35.63 o 
   1   9   0     1135.29     1230.45     21.66 o 
   2   9   0      213.26      223.50     13.31 o 
   3   9   0       39.23       43.27      8.75 o 
   4   9   0      619.65      558.99     23.19 o 
   5   9   0      212.18      211.09     17.10 o 
   6   9   0       63.41       52.27     12.51 o 
   0  10   0     1317.42     1472.23     50.41 o 
   1  10   0      531.51      546.25     18.65 o 
   2  10   0      162.33      163.84     13.45 o 
   3  10   0      120.16      121.53     15.64 o 
   4  10   0       57.46       37.98     11.78 o 
 -12   1   1       14.43       13.47     11.50 o 
 -11   1   1       27.11       12.91      9.82 o 
 -10   1   1      522.32      507.20     23.53 o 
  -9   1   1       10.72       12.73      6.17 o 
  -8   1   1      250.42      256.57      9.42 o 
  -7   1   1       38.94       31.27      4.83 o 
  -6   1   1     3151.86     3292.89     29.34 o 
  -5   1   1       26.58       52.45      4.26 o 
  -4   1   1      627.43      725.37     12.60 o 
  -3   1   1      474.50      566.78      9.30 o 
  -2   1   1      456.28      458.89     15.45 o 
  -1   1   1    22825.55    22339.19    185.88 o 
   0   1   1     1291.35     1339.25     23.58 o 
   1   1   1     3781.71     3908.43     28.30 o 
   2   1   1     1846.00     1862.89     28.17 o 
   3   1   1     1128.87     1137.11     15.20 o 
   4   1   1     1034.93      966.40     11.70 o 
   5   1   1        1.93        9.02      2.92 o 
   6   1   1      659.19      729.33     12.22 o 
   7   1   1       48.18       44.14      5.08 o 
   8   1   1     1647.09     1651.40     26.11 o 
   9   1   1      956.63      938.97     27.16 o 
  10   1   1        5.81       -8.91      7.85 o 
  11   1   1      221.59      236.58     19.20 o 
 -11   2   1       19.18       17.93      9.75 o 
 -10   2   1      493.53      530.12     17.56 o 
  -9   2   1     2570.07     2704.11     36.81 o 
  -8   2   1      112.65      112.49     10.30 o 
  -7   2   1     1163.01     1116.96     17.04 o 
  -6   2   1      587.23      600.05     11.65 o 
  -5   2   1     3379.01     3379.11     33.51 o 
  -4   2   1     3309.45     3335.21     55.47 o 
  -3   2   1      378.08      355.85      8.16 o 
  -2   2   1     2601.05     2408.60     21.15 o 
  -1   2   1    19378.13    18996.84    270.74 o 
   0   2   1      203.76      188.45      3.10 o 
   1   2   1       54.15       61.38      2.47 o 
   2   2   1     1661.98     1701.82     20.46 o 
   3   2   1     5748.64     5636.65     56.28 o 
   4   2   1     6455.77     6117.93    106.83 o 
   5   2   1      312.92      293.89      7.45 o 
   6   2   1      441.97      409.10      9.54 o 
   7   2   1      377.20      368.95     11.11 o 
   8   2   1      343.46      318.29     12.64 o 
   9   2   1     1727.64     1762.52     29.32 o 
  10   2   1      395.73      394.74     19.89 o 
  11   2   1      419.91      445.93     22.17 o 
 -11   3   1      530.68      583.82     35.90 o 
 -10   3   1     1046.62     1112.14     49.19 o 
  -9   3   1     1366.98     1347.60     27.93 o 
  -8   3   1     2181.80     2154.74     31.33 o 
  -7   3   1      308.46      320.55      9.94 o 
  -6   3   1     4197.25     4196.92     68.12 o 
  -5   3   1     7967.04     8220.25    102.41 o 
  -4   3   1      195.06      196.34      7.67 o 
  -3   3   1      182.52      125.39      7.78 o 
  -2   3   1      230.74      258.72      6.72 o 
  -1   3   1     8983.13     9049.89     43.64 o 
   0   3   1     3258.18     3175.08     20.18 o 
   1   3   1      467.46      461.57      5.96 o 
   2   3   1     5631.29     5830.51     43.55 o 
   3   3   1     7105.94     7364.38     55.52 o 
   4   3   1      147.35      202.61      6.84 o 
   5   3   1     3505.89     3678.31     37.35 o 
   6   3   1      890.35      901.77     14.46 o 
   7   3   1     2222.29     2265.27     48.20 o 
   8   3   1      987.94     1030.90     22.36 o 
   9   3   1       17.33       10.33      6.94 o 
  10   3   1     1344.20     1356.14     55.25 o 
  11   3   1      515.26      510.69     23.73 o 
 -11   4   1       61.39       68.11     21.12 o 
 -10   4   1      338.62      330.44     41.94 o 
  -9   4   1      697.41      677.24     23.93 o 
  -8   4   1      463.58      464.58     23.96 o 
  -7   4   1     3969.48     4059.97     44.47 o 
  -6   4   1      370.85      349.91     11.69 o 
  -5   4   1     1939.87     1933.72     25.42 o 
  -4   4   1     1394.06     1088.53     18.08 o 
  -3   4   1     1959.50     2147.65     47.49 o 
  -2   4   1    16118.26    17135.13     97.37 o 
  -1   4   1     5243.56     5443.14     32.25 o 
   0   4   1      163.04      122.27      3.80 o 
   1   4   1     7083.92     7379.43     38.17 o 
   2   4   1       43.80      102.38      3.50 o 
   3   4   1      578.33      724.50     11.85 o 
   4   4   1     4211.38     4256.28     38.79 o 
   5   4   1      405.42      411.30     20.34 o 
   6   4   1    13234.60    13695.67    102.05 o 
   7   4   1       75.35       64.16      7.79 o 
   8   4   1     2002.87     2020.14     31.67 o 
   9   4   1      492.58      475.02     16.58 o 
  10   4   1        5.47        0.64      8.72 o 
  11   4   1      410.11      475.47     35.35 o 
 -10   5   1        0.79      -13.04      8.69 o 
  -9   5   1      514.53      481.89     22.01 o 
  -8   5   1      980.64      944.74     38.00 o 
  -7   5   1     1174.60     1136.33     29.31 o 
  -6   5   1       52.62       40.93      6.54 o 
  -5   5   1       25.05       28.28      6.80 o 
  -4   5   1     2108.43     2123.98     42.04 o 
  -3   5   1     8696.97     8688.47     74.97 o 
  -2   5   1     2854.82     2886.21     29.62 o 
  -1   5   1     2063.23     2150.49     16.92 o 
   0   5   1     1502.07     1586.33     13.87 o 
   1   5   1       62.78       73.99      3.70 o 
   2   5   1      416.32      367.87      8.91 o 
   3   5   1      356.74      297.35     10.16 o 
   4   5   1      485.66      465.41     11.26 o 
   5   5   1     3071.55     3133.28     36.47 o 
   6   5   1      488.13      458.89     14.61 o 
   7   5   1       74.92       75.90      8.80 o 
   8   5   1       22.23        7.12     11.72 o 
   9   5   1        4.85        3.87      8.48 o 
  10   5   1      649.63      651.47     26.32 o 
 -10   6   1        0.93       -2.64     10.64 o 
  -9   6   1       10.72        2.65      9.48 o 
  -8   6   1      473.18      518.98     22.73 o 
  -7   6   1     1388.94     1349.47     33.45 o 
  -6   6   1      597.69      554.46     21.37 o 
  -5   6   1        1.85        3.91      4.90 o 
  -4   6   1      234.46      211.05      9.72 o 
  -3   6   1      467.15      407.81     12.12 o 
  -2   6   1       78.91       76.29      4.97 o 
  -1   6   1      916.96      850.70     10.89 o 
   0   6   1      574.21      534.30      8.63 o 
   1   6   1     1095.59     1089.75     12.14 o 
   2   6   1      266.68      241.41      7.34 o 
   3   6   1        0.55        2.73      3.57 o 
   4   6   1       17.08       11.10      4.98 o 
   5   6   1      483.24      469.86     25.63 o 
   6   6   1     1161.83     1187.40     30.06 o 
   7   6   1      770.94      770.77     20.31 o 
   8   6   1      141.69      121.26     14.84 o 
   9   6   1      121.43       90.15     14.52 o 
  -9   7   1       86.18       91.29     15.55 o 
  -8   7   1        3.01       -9.85      8.32 o 
  -7   7   1      267.41      250.69     17.30 o 
  -6   7   1      230.14      205.11     15.71 o 
  -5   7   1       24.84       12.48      8.53 o 
  -4   7   1      790.26      674.21     22.06 o 
  -3   7   1      139.77      139.67      9.98 o 
  -2   7   1        4.13        1.01      4.01 o 
  -1   7   1      220.55      182.39      8.86 o 
   0   7   1       75.79       84.84      5.71 o 
   1   7   1      905.53      914.17     17.89 o 
   2   7   1      503.37      498.44     10.71 o 
   3   7   1      187.65      177.38      7.51 o 
   4   7   1      229.39      221.65     11.19 o 
   5   7   1       99.65      100.94     14.68 o 
   6   7   1       54.65       75.80     40.78 o 
   7   7   1        0.85        4.62      9.69 o 
   8   7   1       15.48       14.75     10.57 o 
   9   7   1        0.81       -7.04     11.29 o 
  -8   8   1        3.44        8.15     10.99 o 
  -7   8   1      145.75      145.17     16.15 o 
  -6   8   1      911.46      902.14     29.16 o 
  -5   8   1       63.26       57.18     11.35 o 
  -4   8   1     1149.78     1078.52     29.60 o 
  -3   8   1      211.47      215.78     14.44 o 
  -2   8   1      184.43      170.25      9.74 o 
  -1   8   1        0.32       -6.88      4.59 o 
   0   8   1      413.63      441.74     12.57 o 
   1   8   1     2750.02     2808.82     27.63 o 
   2   8   1        5.95        1.58      4.63 o 
   3   8   1       65.94       57.30      6.32 o 
   4   8   1      206.45      199.70     20.27 o 
   5   8   1      268.74      265.14     17.37 o 
   6   8   1      571.73      524.60     27.96 o 
   7   8   1       32.53       30.24     11.54 o 
   8   8   1       11.09       -3.35     10.49 o 
  -6   9   1       51.35       49.21     12.55 o 
  -5   9   1       16.30        2.77      9.56 o 
  -4   9   1      118.38      142.48     19.31 o 
  -3   9   1      651.62      659.15     25.27 o 
  -2   9   1      660.74      633.18     20.75 o 
  -1   9   1       32.11       45.67      8.59 o 
   0   9   1      183.56      183.44     10.76 o 
   1   9   1      232.38      228.98     10.83 o 
   2   9   1     1782.82     1830.25     28.52 o 
   3   9   1     1291.00     1314.33     26.47 o 
   4   9   1        3.79        4.12     11.57 o 
   5   9   1       67.29       65.51     12.23 o 
   6   9   1       68.32       50.69     23.81 o 
  -4  10   1      181.07      213.00     35.14 o 
  -3  10   1        0.12       -2.47      8.89 o 
  -2  10   1      257.09      289.14     14.46 o 
  -1  10   1     1327.76     1388.09     40.21 o 
   0  10   1       89.81       85.42     11.50 o 
   1  10   1      472.13      492.10     21.38 o 
   2  10   1      125.65      117.12     11.62 o 
   3  10   1      115.59      111.00     23.11 o 
   4  10   1      397.75      419.34     21.61 o 
 -12   0   2       58.07       77.87     20.15 o 
 -11   0   2     1226.28     1389.96     49.92 o 
 -10   0   2      608.44      678.91     33.12 o 
  -9   0   2      599.51      626.79     20.55 o 
  -8   0   2      769.37      796.87     21.63 o 
  -7   0   2      227.14      196.87     10.94 o 
  -6   0   2     9146.75     8952.70     83.83 o 
  -5   0   2     4193.74     4075.14     78.22 o 
  -4   0   2      138.34      126.06      6.61 o 
  -3   0   2      877.17      729.79     12.98 o 
  -2   0   2      125.09      112.61      4.72 o 
  -1   0   2    11821.30    11304.19     89.91 o 
   0   0   2    14718.44    15282.11    168.23 o 
   1   0   2        2.55        8.33      2.82 o 
   2   0   2    44744.95    45703.17    878.43 o 
   3   0   2    15782.10    15719.50    100.92 o 
   4   0   2     3220.93     3362.73     35.70 o 
   5   0   2     5700.48     5777.23     56.44 o 
   6   0   2     1267.95     1291.40     27.75 o 
   7   0   2     1404.99     1455.15     26.17 o 
   8   0   2     2422.05     2400.52     59.89 o 
   9   0   2      184.06      181.61     22.24 o 
  10   0   2      287.86      251.68     24.75 o 
  11   0   2       94.80      118.59     22.73 o 
 -12   1   2      268.38      305.85     28.93 o 
 -11   1   2       51.99       38.81     11.61 o 
 -10   1   2     1527.82     1629.04     29.03 o 
  -9   1   2      909.74      909.10     17.46 o 
  -8   1   2      837.77      875.44     16.07 o 
  -7   1   2     2760.43     2635.82     28.23 o 
  -6   1   2     1558.10     1573.29     19.02 o 
  -5   1   2     1609.54     1510.39     17.17 o 
  -4   1   2       17.65        9.47      2.45 o 
  -3   1   2     6513.03     7020.56     49.62 o 
  -2   1   2     5943.63     6258.78     49.31 o 
  -1   1   2    18970.81    18973.10    182.90 o 
   0   1   2      854.91      862.19      7.02 o 
   1   1   2      621.11      627.02      5.87 o 
   2   1   2      585.38      552.34      6.28 o 
   3   1   2     2967.35     2984.68     19.73 o 
   4   1   2     3638.57     3460.81     26.64 o 
   5   1   2      759.02      870.90     11.95 o 
   6   1   2      730.83      682.55     11.61 o 
   7   1   2      837.75      810.19     16.96 o 
   8   1   2      360.34      363.50     17.08 o 
   9   1   2     1419.25     1420.86     33.67 o 
  10   1   2       13.60        2.95     10.70 o 
  11   1   2     1269.66     1266.59     48.04 o 
 -12   2   2       10.53      -13.59     15.41 o 
 -11   2   2       55.81       62.33     19.17 o 
 -10   2   2      667.85      653.89     20.89 o 
  -9   2   2     1407.96     1436.81     26.12 o 
  -8   2   2     1561.21     1516.84     21.49 o 
  -7   2   2      325.51      306.23      9.43 o 
  -6   2   2      409.29      404.94      9.84 o 
  -5   2   2     3503.13     3774.07     35.63 o 
  -4   2   2      250.22      331.42      8.42 o 
  -3   2   2      696.46      626.73      9.90 o 
  -2   2   2      829.10      843.86     14.26 o 
  -1   2   2     4199.39     4247.25     36.31 o 
   0   2   2     3022.37     3178.55     21.50 o 
   1   2   2       46.80       26.55      1.93 o 
   2   2   2      616.03      633.55      7.12 o 
   3   2   2      325.73      284.86      6.61 o 
   4   2   2      352.99      343.30      9.59 o 
   5   2   2      691.44      599.78     10.15 o 
   6   2   2       13.24        2.69      4.67 o 
   7   2   2      634.37      602.48     15.30 o 
   8   2   2       12.61        8.00      5.83 o 
   9   2   2      462.27      462.07     20.41 o 
  10   2   2      656.32      667.52     25.34 o 
  11   2   2      142.77      143.91     19.10 o 
 -11   3   2       55.21       43.55     12.07 o 
 -10   3   2       80.52       53.44     13.53 o 
  -9   3   2       56.11       31.87      9.64 o 
  -8   3   2      724.71      779.03     15.84 o 
  -7   3   2        0.73       -4.62      3.84 o 
  -6   3   2      283.66      269.22     10.02 o 
  -5   3   2        3.99        4.91      3.57 o 
  -4   3   2     2689.00     2614.62     32.31 o 
  -3   3   2      621.63      807.49     12.70 o 
  -2   3   2       71.00       81.53      6.68 o 
  -1   3   2     4383.21     4267.66     26.14 o 
   0   3   2     4835.12     4736.85     28.34 o 
   1   3   2     2191.32     2096.78     16.00 o 
   2   3   2     6239.45     5943.41     34.93 o 
   3   3   2      145.99       83.07      4.90 o 
   4   3   2        2.66       10.86      7.75 o 
   5   3   2       19.91       11.93      3.97 o 
   6   3   2      493.56      470.58     13.28 o 
   7   3   2     1642.64     1687.27     48.11 o 
   8   3   2      247.01      273.82     12.56 o 
   9   3   2        1.07       -1.01     10.07 o 
  10   3   2       24.47       26.23     10.55 o 
  11   3   2       32.83       19.24     11.20 o 
 -11   4   2      256.66      270.17     19.59 o 
 -10   4   2        3.49        0.69     10.28 o 
  -9   4   2      221.76      214.04     16.42 o 
  -8   4   2      791.25      738.18     35.59 o 
  -7   4   2      206.61      222.41     10.60 o 
  -6   4   2     1220.84     1178.76     23.84 o 
  -5   4   2      642.33      578.47     13.29 o 
  -4   4   2     1647.78     1671.26     21.53 o 
  -3   4   2      285.39      324.71      8.83 o 
  -2   4   2      745.01      867.13     11.77 o 
  -1   4   2      193.90      192.37      5.13 o 
   0   4   2     1370.50     1394.30     13.48 o 
   1   4   2      645.01      732.44      9.63 o 
   2   4   2      213.95      210.81      5.65 o 
   3   4   2       17.76       34.94      4.37 o 
   4   4   2       98.30       74.80      5.71 o 
   5   4   2      400.43      370.76     10.32 o 
   6   4   2     4111.18     4209.59     44.74 o 
   7   4   2      703.29      753.68     20.89 o 
   8   4   2      136.46      116.73     10.43 o 
   9   4   2      397.68      365.82     15.35 o 
  10   4   2       22.51       -1.24     14.22 o 
  11   4   2       64.56       69.37     21.19 o 
 -10   5   2      107.22      109.16     15.45 o 
  -9   5   2      609.68      642.59     33.22 o 
  -8   5   2       22.45       12.98      9.00 o 
  -7   5   2        8.93        6.75     15.27 o 
  -6   5   2       96.53       78.78     14.57 o 
  -5   5   2     1287.75     1232.99     29.62 o 
  -4   5   2     2011.33     2117.57     26.41 o 
  -3   5   2      542.47      573.43     10.88 o 
  -2   5   2     3449.08     3426.23     25.75 o 
  -1   5   2      335.41      377.48     10.08 o 
   0   5   2      169.18      154.70      5.48 o 
   1   5   2       39.29       22.86      3.32 o 
   2   5   2      263.28      305.78      7.26 o 
   3   5   2      344.39      304.04      7.53 o 
   4   5   2     1398.62     1487.42     20.10 o 
   5   5   2        9.10       16.05      6.40 o 
   6   5   2      780.12      765.34     22.19 o 
   7   5   2     1144.01     1171.33     24.01 o 
   8   5   2      122.01      116.35     10.41 o 
   9   5   2      338.24      345.06     15.39 o 
  10   5   2       15.63        7.04     13.80 o 
 -10   6   2        6.87        1.22     11.14 o 
  -9   6   2      444.88      457.89     26.11 o 
  -8   6   2     1936.82     1911.53     51.14 o 
  -7   6   2      248.42      213.19     16.56 o 
  -6   6   2      524.54      511.72     20.01 o 
  -5   6   2       24.52       15.35      7.57 o 
  -4   6   2     1891.15     1971.81     28.35 o 
  -3   6   2     4328.92     4302.33     35.86 o 
  -2   6   2      528.38      496.15      9.61 o 
  -1   6   2      307.11      287.38      7.60 o 
   0   6   2       87.31       97.77      9.87 o 
   1   6   2       18.13       12.93      3.59 o 
   2   6   2     1060.19     1026.17     14.06 o 
   3   6   2     1136.05     1103.60     14.97 o 
   4   6   2     1058.86     1081.27     30.82 o 
   5   6   2     6493.00     6598.96     53.98 o 
   6   6   2     2050.94     2061.44     32.16 o 
   7   6   2      349.08      352.76     14.60 o 
   8   6   2       95.63       72.23     12.49 o 
   9   6   2      600.45      571.30     24.73 o 
  -9   7   2      447.49      457.69     27.89 o 
  -8   7   2      377.09      390.02     26.21 o 
  -7   7   2     1049.15     1054.33     31.06 o 
  -6   7   2      139.90      159.44     14.88 o 
  -5   7   2     3435.35     3391.15     53.46 o 
  -4   7   2     1441.14     1575.50     33.79 o 
  -3   7   2       43.08       34.71     14.82 o 
  -2   7   2       52.21       37.81      5.48 o 
  -1   7   2      971.61      984.42     14.38 o 
   0   7   2     1948.99     1933.65     20.75 o 
   1   7   2      552.92      567.25     11.30 o 
   2   7   2     2143.86     2206.81     27.90 o 
   3   7   2      191.29      164.88      7.53 o 
   4   7   2      173.27      168.27      9.76 o 
   5   7   2     1643.69     1543.32     34.87 o 
   6   7   2     1736.27     1825.82     41.27 o 
   7   7   2      824.91      807.04     51.24 o 
   8   7   2      571.45      595.87     25.24 o 
  -8   8   2      364.81      373.97     21.62 o 
  -7   8   2       45.15       42.68     11.44 o 
  -6   8   2      720.13      599.72     33.67 o 
  -5   8   2       87.32       55.64     11.34 o 
  -4   8   2      705.50      719.58     24.45 o 
  -3   8   2      414.59      416.94     36.50 o 
  -2   8   2      604.13      540.16     16.44 o 
  -1   8   2      990.83      977.50     17.96 o 
   0   8   2     1230.21     1199.11     25.32 o 
   1   8   2       17.12       16.09      4.97 o 
   2   8   2      920.48      972.55     16.07 o 
   3   8   2      139.42      123.95      7.84 o 
   4   8   2      905.14      953.31     19.16 o 
   5   8   2      684.45      701.64     41.73 o 
   6   8   2       53.51       28.18     11.05 o 
   7   8   2      135.90      165.78     21.44 o 
  -6   9   2       31.75       22.33     19.56 o 
  -5   9   2       78.30       95.02     15.51 o 
  -4   9   2      182.40      191.95     16.98 o 
  -3   9   2      157.24      135.01     14.59 o 
  -2   9   2     1633.13     1683.17     30.29 o 
  -1   9   2     2005.60     1982.26     32.34 o 
   0   9   2        0.48       -6.62      6.43 o 
   1   9   2      399.30      402.46     13.24 o 
   2   9   2       27.59       28.21      6.69 o 
   3   9   2     1487.35     1490.14     24.78 o 
   4   9   2      757.96      708.19     25.73 o 
   5   9   2       46.38       19.94     11.19 o 
   6   9   2       96.96       93.27     17.78 o 
  -4  10   2       48.03       37.00     11.89 o 
  -3  10   2       60.88       55.63     12.12 o 
  -2  10   2       46.62       54.34      9.66 o 
  -1  10   2      100.12       92.84     11.14 o 
   0  10   2      137.69      146.14     14.80 o 
   1  10   2        0.72      -10.00      7.10 o 
   2  10   2       44.71       60.89     11.99 o 
   3  10   2        6.91       -1.11      9.04 o 
   4  10   2        1.17       -8.91      9.40 o 
 -12   1   3      144.48      123.12     23.08 o 
 -11   1   3      584.05      624.11     34.58 o 
 -10   1   3      676.79      727.70     19.60 o 
  -9   1   3       19.88        9.70      5.77 o 
  -8   1   3       52.92       40.04      5.84 o 
  -7   1   3     1260.58     1299.69     18.56 o 
  -6   1   3      850.63      748.51     12.98 o 
  -5   1   3     1232.93     1302.14     15.80 o 
  -4   1   3     1814.34     1838.92     17.72 o 
  -3   1   3     1138.45     1099.38     22.71 o 
  -2   1   3       76.67       80.35      8.44 o 
  -1   1   3      226.39      219.74     13.94 o 
   0   1   3        1.12        2.17      1.39 o 
   1   1   3      595.97      654.53     14.78 o 
   2   1   3    13876.08    13849.07     69.41 o 
   3   1   3     3756.36     3713.63     24.17 o 
   4   1   3      486.90      477.94      6.83 o 
   5   1   3      248.17      289.36      9.48 o 
   6   1   3       59.80       47.96      4.28 o 
   7   1   3      698.32      689.38     18.09 o 
   8   1   3      143.43      149.88     13.48 o 
   9   1   3       13.96       21.30      9.83 o 
  10   1   3       13.64        5.95      9.37 o 
  11   1   3       60.01       47.87     12.86 o 
 -12   2   3       51.94       62.05     21.12 o 
 -11   2   3      132.65      139.37     20.57 o 
 -10   2   3      601.94      591.87     22.74 o 
  -9   2   3      288.02      277.84     10.77 o 
  -8   2   3      768.85      795.97     15.64 o 
  -7   2   3     4054.13     4055.07     36.25 o 
  -6   2   3      487.96      440.16     11.81 o 
  -5   2   3      186.23      160.01      7.11 o 
  -4   2   3     1184.91     1269.47     23.22 o 
  -3   2   3     4647.32     4515.58    104.80 o 
  -2   2   3     7746.61     7685.31     81.20 o 
  -1   2   3    20905.79    20454.66    308.15 o 
   0   2   3      940.99      829.69      8.13 o 
   1   2   3     3228.65     3337.22     20.94 o 
   2   2   3       51.92       75.18      3.49 o 
   3   2   3     6042.66     5905.01     40.68 o 
   4   2   3     2094.16     2134.27     24.47 o 
   5   2   3     2000.80     2039.84     17.88 o 
   6   2   3     2414.50     2483.11     30.33 o 
   7   2   3      241.56      240.48     10.40 o 
   8   2   3      831.13      816.41     24.97 o 
   9   2   3        2.86      -10.23      7.76 o 
  10   2   3      353.97      359.57     49.26 o 
  11   2   3      983.17      959.46     37.47 o 
 -11   3   3      617.05      675.29     25.94 o 
 -10   3   3       91.31       57.57     11.95 o 
  -9   3   3      291.09      266.01     20.24 o 
  -8   3   3     4029.97     4124.99     46.08 o 
  -7   3   3      748.03      750.95     14.50 o 
  -6   3   3     6910.97     6986.49    116.16 o 
  -5   3   3     1752.83     1729.24     25.04 o 
  -4   3   3      284.85      210.20      8.23 o 
  -3   3   3    13574.34    14270.70    131.99 o 
  -2   3   3      291.70      283.10      9.29 o 
  -1   3   3     2924.75     2849.02     29.64 o 
   0   3   3     1376.61     1310.03     19.61 o 
   1   3   3     1975.16     1945.03     15.60 o 
   2   3   3       12.24       49.71      4.30 o 
   3   3   3      668.42      677.34     11.14 o 
   4   3   3     2848.48     2904.64     30.75 o 
   5   3   3     4128.32     4091.28     41.20 o 
   6   3   3      483.12      455.34     17.84 o 
   7   3   3      818.36      841.38     18.78 o 
   8   3   3     3985.36     4164.63     61.98 o 
   9   3   3      301.26      281.23     17.58 o 
  10   3   3      848.76      882.26     29.72 o 
  11   3   3        1.31      -12.55      9.39 o 
 -11   4   3      235.12      286.51     20.46 o 
 -10   4   3     1724.57     1803.27     41.01 o 
  -9   4   3       95.34       91.76     22.87 o 
  -8   4   3      473.62      428.04     15.12 o 
  -7   4   3      451.91      433.06     17.77 o 
  -6   4   3        0.22       -4.04      3.75 o 
  -5   4   3     2972.03     2939.98     31.61 o 
  -4   4   3      127.22       87.95      6.01 o 
  -3   4   3       60.82       49.43      6.68 o 
  -2   4   3     9921.64    10634.55     64.65 o 
  -1   4   3     2445.76     2497.01     19.58 o 
   0   4   3     7725.75     7600.86     43.87 o 
   1   4   3    12293.92    12870.57     68.03 o 
   2   4   3      430.97      520.68      8.37 o 
   3   4   3      377.21      317.21      6.96 o 
   4   4   3     1695.81     1612.25     20.08 o 
   5   4   3       40.10       28.62      5.22 o 
   6   4   3     6066.49     6139.34     50.29 o 
   7   4   3      280.77      277.81     12.43 o 
   8   4   3      325.33      341.33     14.40 o 
   9   4   3      469.19      513.27     22.41 o 
  10   4   3       38.20       37.82     11.37 o 
 -10   5   3      990.81     1016.13     32.07 o 
  -9   5   3      692.98      748.79     39.18 o 
  -8   5   3     1018.51     1017.36     29.94 o 
  -7   5   3       52.00       35.96      9.14 o 
  -6   5   3       25.36       19.43      7.32 o 
  -5   5   3      800.05      832.79     59.23 o 
  -4   5   3      687.06      637.43     15.76 o 
  -3   5   3     2848.50     2883.86     37.13 o 
  -2   5   3      156.51      132.90      9.76 o 
  -1   5   3     3939.67     3824.02     42.11 o 
   0   5   3     4238.90     4416.89     30.88 o 
   1   5   3      654.58      681.26     13.36 o 
   2   5   3       56.87       46.08      4.01 o 
   3   5   3      247.03      223.77      6.61 o 
   4   5   3     5896.99     6106.81     48.23 o 
   5   5   3     8786.51     8846.83     64.75 o 
   6   5   3      193.98      189.80      9.28 o 
   7   5   3      492.95      466.98     24.70 o 
   8   5   3        5.42      -10.33      6.89 o 
   9   5   3      471.36      499.32     17.92 o 
  10   5   3      433.29      444.24     32.28 o 
 -10   6   3      367.36      413.38     22.80 o 
  -9   6   3       60.11       66.46     20.53 o 
  -8   6   3       37.27       35.67     10.92 o 
  -7   6   3      657.61      600.58     22.60 o 
  -6   6   3       50.38       52.63      9.93 o 
  -5   6   3     1007.06     1017.62     26.47 o 
  -4   6   3      241.16      239.86     10.53 o 
  -3   6   3       46.53       53.42      6.98 o 
  -2   6   3      341.74      340.34      8.44 o 
  -1   6   3      765.25      743.95     11.72 o 
   0   6   3       57.54       43.58      4.51 o 
   1   6   3     1459.38     1466.09     21.26 o 
   2   6   3        3.31        0.31      3.17 o 
   3   6   3      137.43      141.35      7.09 o 
   4   6   3        1.12       -4.78      4.63 o 
   5   6   3      173.91      190.00      9.95 o 
   6   6   3      284.01      295.08     17.31 o 
   7   6   3        6.54        3.11      7.08 o 
   8   6   3      216.89      231.57     19.63 o 
   9   6   3      227.08      249.78     19.86 o 
  -9   7   3       27.10       26.81     12.00 o 
  -8   7   3      196.89      206.01     39.22 o 
  -7   7   3        7.23       13.65      9.14 o 
  -6   7   3      133.60      143.64     18.75 o 
  -5   7   3        3.62        8.42      8.28 o 
  -4   7   3      107.30      122.31     12.47 o 
  -3   7   3       48.33       59.79     13.63 o 
  -2   7   3        3.54       -0.75      4.34 o 
  -1   7   3        0.20        1.66      3.74 o 
   0   7   3      125.85      126.75      8.00 o 
   1   7   3      164.12      159.22      7.06 o 
   2   7   3        6.50        4.02      3.89 o 
   3   7   3      100.07       81.89      6.83 o 
   4   7   3        4.96        2.07      5.47 o 
   5   7   3        2.61        1.52      5.44 o 
   6   7   3       31.54       20.82      8.01 o 
   7   7   3       82.58       94.79     11.00 o 
   8   7   3      206.98      251.55     19.59 o 
  -8   8   3        7.46      -12.00     12.34 o 
  -7   8   3        1.20       -2.71     10.35 o 
  -6   8   3       58.46       67.60     12.35 o 
  -5   8   3      252.18      213.65     29.49 o 
  -4   8   3      950.22      902.58     69.86 o 
  -3   8   3     3196.60     3160.05     76.97 o 
  -2   8   3        1.15       -8.55      5.70 o 
  -1   8   3      150.80      135.81     10.71 o 
   0   8   3      937.49      912.02     15.30 o 
   1   8   3     1228.70     1246.89     18.01 o 
   2   8   3      892.65      825.33     18.76 o 
   3   8   3      280.21      247.96     10.68 o 
   4   8   3       19.85       17.78      6.69 o 
   5   8   3      466.24      406.66     13.97 o 
   6   8   3        1.79       -9.91      8.42 o 
   7   8   3      470.11      521.97     39.11 o 
  -6   9   3      330.03      351.68     24.82 o 
  -5   9   3      104.35       93.19     14.45 o 
  -4   9   3       55.21       53.32     12.13 o 
  -3   9   3      395.21      385.23     19.77 o 
  -2   9   3       12.49       25.91      8.44 o 
  -1   9   3      664.26      714.65     20.44 o 
   0   9   3      173.13      181.66     12.59 o 
   1   9   3        9.90        0.03      6.75 o 
   2   9   3      545.42      530.04     13.36 o 
   3   9   3       33.21       32.26      7.37 o 
   4   9   3     1093.27     1119.62     22.56 o 
   5   9   3      313.39      337.56     19.77 o 
   6   9   3       82.33      106.25     22.10 o 
  -4  10   3       67.64       83.35     17.85 o 
  -3  10   3      132.11      111.12     17.92 o 
  -2  10   3      219.23      221.64     18.22 o 
  -1  10   3       40.71       44.23      9.46 o 
   0  10   3      945.56      943.95     24.03 o 
   1  10   3      917.08      985.49     24.30 o 
   2  10   3        8.56       14.61     10.64 o 
   3  10   3      531.93      596.64     36.32 o 
 -11   0   4      268.20      280.47     24.96 o 
 -10   0   4      210.12      235.13     16.07 o 
  -9   0   4       13.38        7.62     11.61 o 
  -8   0   4       19.39       11.35      7.09 o 
  -7   0   4        9.88       -7.39      4.93 o 
  -6   0   4     7697.13     7767.74     76.08 o 
  -5   0   4      539.46      522.98     14.19 o 
  -4   0   4     7599.58     7002.04     64.27 o 
  -3   0   4    13308.72    12789.61    254.57 o 
  -2   0   4    70360.98    67427.48   2416.17 o 
  -1   0   4    31456.67    32949.05    353.19 o 
   0   0   4     5364.97     5961.00     70.07 o 
   1   0   4    20409.20    20315.29    168.72 o 
   2   0   4    18947.95    18280.16    143.59 o 
   3   0   4     4605.36     4659.99     35.72 o 
   4   0   4    24951.75    27969.61    174.84 o 
   5   0   4      865.89      687.97     16.07 o 
   6   0   4      748.58      757.32     16.14 o 
   7   0   4      550.32      472.48     25.87 o 
   8   0   4       60.81       75.71     15.90 o 
   9   0   4      260.81      189.70     24.12 o 
  10   0   4     2461.69     2323.06     67.42 o 
  11   0   4      270.36      272.87     30.40 o 
 -12   1   4        1.21        4.39     15.13 o 
 -11   1   4       69.77       61.80     23.67 o 
 -10   1   4      306.75      309.52     12.13 o 
  -9   1   4       22.99       11.41      5.47 o 
  -8   1   4     2365.73     2444.20     27.98 o 
  -7   1   4     5880.09     6013.22     46.91 o 
  -6   1   4        4.67        4.30      5.71 o 
  -5   1   4      176.37      146.00      5.88 o 
  -4   1   4      687.03      660.83     14.87 o 
  -3   1   4     1090.30      987.85     12.29 o 
  -2   1   4    33377.81    33572.37    208.40 o 
  -1   1   4     5580.99     6031.13     50.81 o 
   0   1   4     1174.91     1279.80     12.85 o 
   1   1   4     1268.11     1314.72     13.23 o 
   2   1   4      416.38      408.30      7.38 o 
   3   1   4    17683.30    19059.94     94.88 o 
   4   1   4      179.96      157.06      5.05 o 
   5   1   4     1025.84      946.52     10.89 o 
   6   1   4      762.91      758.64     19.18 o 
   7   1   4      112.42      111.15     11.41 o 
   8   1   4       48.60       14.66      8.25 o 
   9   1   4      339.77      292.15     17.11 o 
  10   1   4      831.71      835.73     28.70 o 
  11   1   4     1433.76     1495.64     67.10 o 
 -12   2   4       65.57       67.90     20.92 o 
 -11   2   4        5.03       -1.92      8.80 o 
 -10   2   4      337.96      300.79     25.83 o 
  -9   2   4     2144.31     2116.21     32.52 o 
  -8   2   4      411.27      386.09     11.59 o 
  -7   2   4      690.61      693.89     13.82 o 
  -6   2   4     1270.64     1182.38     16.49 o 
  -5   2   4       20.08       24.60     10.74 o 
  -4   2   4      880.13      780.71     12.10 o 
  -3   2   4     1695.64     1708.51     17.09 o 
  -2   2   4       83.33       51.38      5.03 o 
  -1   2   4     2541.91     2420.92     30.88 o 
   0   2   4       51.73       43.48      4.85 o 
   1   2   4      173.83       86.30      3.06 o 
   2   2   4      300.05      388.35      4.70 o 
   3   2   4      457.32      462.57      7.19 o 
   4   2   4     1976.24     1852.19     21.63 o 
   5   2   4     3821.01     3800.68     32.82 o 
   6   2   4        8.99        1.65      4.46 o 
   7   2   4      697.21      670.53     16.29 o 
   8   2   4        1.40       -7.60      6.63 o 
   9   2   4      570.78      516.20     22.20 o 
  10   2   4      246.52      244.02     17.46 o 
  11   2   4      111.91      105.01     15.79 o 
 -11   3   4      143.02      144.13     22.48 o 
 -10   3   4       84.88       80.60     12.82 o 
  -9   3   4     1076.35     1100.33     23.80 o 
  -8   3   4      175.85      193.64     11.34 o 
  -7   3   4      737.39      726.76     17.27 o 
  -6   3   4     1395.95     1442.93     29.87 o 
  -5   3   4      694.65      643.73     21.62 o 
  -4   3   4     3797.32     3798.55     39.95 o 
  -3   3   4       36.01       65.79      4.07 o 
  -2   3   4       96.35       76.61      5.09 o 
  -1   3   4      675.76      740.86      9.62 o 
   0   3   4     1850.81     1918.78     15.66 o 
   1   3   4     1735.49     1897.27     15.75 o 
   2   3   4        8.48        1.82      1.90 o 
   3   3   4     2492.38     2767.78     25.48 o 
   4   3   4     4923.61     5237.18     40.61 o 
   5   3   4      333.08      282.48      9.05 o 
   6   3   4       45.61       39.53      7.50 o 
   7   3   4      139.99      158.79     10.64 o 
   8   3   4     1739.31     1804.61     38.72 o 
   9   3   4      405.07      437.92     20.82 o 
  10   3   4        0.08       -4.33      8.82 o 
  11   3   4       23.72       26.04     21.51 o 
 -11   4   4       99.11      119.78     16.16 o 
 -10   4   4       17.01       17.67     10.14 o 
  -9   4   4       24.82       14.41      7.58 o 
  -8   4   4       17.90       18.43      8.96 o 
  -7   4   4        1.92       -3.84      6.55 o 
  -6   4   4        2.32       -1.56      5.69 o 
  -5   4   4        0.02        7.90     10.07 o 
  -4   4   4      207.89      218.84      8.03 o 
  -3   4   4       62.38       61.47     11.47 o 
  -2   4   4       26.79       35.18     10.25 o 
  -1   4   4       18.97       38.06      3.34 o 
   0   4   4        1.29       10.74      2.86 o 
   1   4   4      177.87      164.87      5.36 o 
   2   4   4     1016.21     1009.76     12.06 o 
   3   4   4       74.36       66.14      6.62 o 
   4   4   4      145.14      130.58      7.10 o 
   5   4   4     1666.44     1615.00     21.64 o 
   6   4   4     1231.88     1190.64     19.49 o 
   7   4   4      824.71      821.73     19.78 o 
   8   4   4        0.90        4.28      7.19 o 
   9   4   4        8.09       -3.80      8.85 o 
  10   4   4       38.36       46.94     12.47 o 
 -10   5   4       82.64       77.13     18.72 o 
  -9   5   4      594.93      580.46     24.01 o 
  -8   5   4      232.33      209.06     14.98 o 
  -7   5   4      118.36      130.74     16.59 o 
  -6   5   4        1.39       -1.62      6.35 o 
  -5   5   4       96.38       60.20      8.96 o 
  -4   5   4      736.10      739.57     20.53 o 
  -3   5   4     2050.02     2067.74     24.38 o 
  -2   5   4     1917.64     1945.25     20.32 o 
  -1   5   4       53.59       63.27      4.72 o 
   0   5   4     4941.88     4973.21     46.73 o 
   1   5   4      174.73      125.80      5.42 o 
   2   5   4        5.28       19.53      3.43 o 
   3   5   4      443.46      410.33      9.37 o 
   4   5   4      348.09      328.32     10.44 o 
   5   5   4      284.08      285.04     11.35 o 
   6   5   4       92.05       74.48      7.52 o 
   7   5   4      447.79      435.37     15.58 o 
   8   5   4      553.28      521.94     17.72 o 
   9   5   4      207.68      238.66     19.32 o 
  10   5   4       37.82       33.39     12.72 o 
 -10   6   4       17.14       -0.31     10.99 o 
  -9   6   4      155.34      174.65     17.63 o 
  -8   6   4      187.75      209.92     17.58 o 
  -7   6   4      102.66      101.66     12.75 o 
  -6   6   4      781.58      745.89     24.11 o 
  -5   6   4      217.03      194.23     13.80 o 
  -4   6   4      570.07      556.55     16.94 o 
  -3   6   4     2907.51     3076.91     35.89 o 
  -2   6   4       82.23       92.51      6.26 o 
  -1   6   4     5391.47     5706.51     43.47 o 
   0   6   4     2581.87     2614.23     23.75 o 
   1   6   4      152.29      151.13      6.33 o 
   2   6   4       38.28       46.80      5.53 o 
   3   6   4      465.83      424.34      9.84 o 
   4   6   4     2449.69     2574.88     29.65 o 
   5   6   4     2262.49     2403.65     34.37 o 
   6   6   4       19.69        7.71      5.77 o 
   7   6   4      467.71      496.76     17.40 o 
   8   6   4      171.07      176.39     14.95 o 
   9   6   4      273.66      283.83     18.98 o 
  -9   7   4      585.90      593.68     26.03 o 
  -8   7   4      177.75      192.79     17.79 o 
  -7   7   4      360.11      312.53     18.21 o 
  -6   7   4      628.03      599.40     30.78 o 
  -5   7   4     1376.29     1404.14     33.32 o 
  -4   7   4     1623.96     1595.39     34.33 o 
  -3   7   4      297.09      284.48     15.58 o 
  -2   7   4     1994.61     2040.81     29.27 o 
  -1   7   4     1018.66     1006.63     17.28 o 
   0   7   4      811.76      766.79     13.31 o 
   1   7   4     1881.75     1790.64     20.59 o 
   2   7   4       14.47        1.11      3.83 o 
   3   7   4     1325.17     1377.25     25.05 o 
   4   7   4       89.02      103.20      8.56 o 
   5   7   4       13.33        9.80      6.09 o 
   6   7   4       21.09        8.11      6.32 o 
   7   7   4      239.41      241.44     20.02 o 
   8   7   4     1334.65     1429.92     33.36 o 
  -8   8   4      280.86      286.19     19.40 o 
  -7   8   4        2.33        2.45      9.90 o 
  -6   8   4     1103.41     1057.35     31.69 o 
  -5   8   4      436.17      392.37     19.62 o 
  -4   8   4     1189.87     1176.78     31.23 o 
  -3   8   4       17.61       11.00      8.53 o 
  -2   8   4       92.25       77.91     11.72 o 
  -1   8   4     4462.00     4659.18     74.24 o 
   0   8   4      140.02      147.54      9.29 o 
   1   8   4        9.78       -3.99      4.27 o 
   2   8   4       31.44       32.11      5.75 o 
   3   8   4       71.75       54.91      7.89 o 
   4   8   4     2397.67     2441.96     32.08 o 
   5   8   4      465.06      524.74     15.66 o 
   6   8   4       60.52       57.15      8.51 o 
   7   8   4      756.97      882.89     33.88 o 
  -6   9   4       35.07       24.16     11.11 o 
  -5   9   4        2.03       -7.10      8.71 o 
  -4   9   4      113.52       98.95     21.68 o 
  -3   9   4       82.48       45.73     11.61 o 
  -2   9   4     2325.29     2366.30     70.62 o 
  -1   9   4        4.39        4.69      7.95 o 
   0   9   4       61.63       63.63      9.15 o 
   1   9   4      289.14      269.41     13.31 o 
   2   9   4       87.94       54.48     11.84 o 
   3   9   4     1434.83     1441.44     25.09 o 
   4   9   4      186.87      201.05     12.40 o 
   5   9   4      222.30      250.37     13.24 o 
  -4  10   4      263.61      253.95     20.60 o 
  -3  10   4      485.41      491.06     23.04 o 
  -2  10   4      426.99      458.94     40.09 o 
  -1  10   4        4.58       -2.66      7.58 o 
   0  10   4       88.97       77.29     10.42 o 
   1  10   4      349.39      342.11     19.56 o 
   2  10   4      299.87      323.55     19.64 o 
   3  10   4      146.86      141.50     15.83 o 
 -11   1   5      213.37      238.35     20.18 o 
 -10   1   5       15.59        4.66      9.42 o 
  -9   1   5       50.05       45.34      6.70 o 
  -8   1   5     1630.26     1705.25     23.15 o 
  -7   1   5     1171.65     1218.74     18.13 o 
  -6   1   5      220.36      211.34      7.93 o 
  -5   1   5      739.70      685.45     11.47 o 
  -4   1   5     3587.25     3358.08     29.99 o 
  -3   1   5     2374.69     2229.29     20.79 o 
  -2   1   5    21122.52    22079.69    290.62 o 
  -1   1   5    20441.39    20954.50    310.25 o 
   0   1   5     7108.46     7283.30     51.79 o 
   1   1   5     5742.93     5852.57     33.29 o 
   2   1   5     7842.74     8101.03     44.76 o 
   3   1   5       33.50       54.52      3.68 o 
   4   1   5       44.13       80.50      5.35 o 
   5   1   5      497.88      502.08      8.94 o 
   6   1   5       74.55       73.01      6.50 o 
   7   1   5       79.62      100.53     15.83 o 
   8   1   5      125.01       93.83     12.04 o 
   9   1   5     1107.53     1009.04     30.52 o 
  10   1   5      473.93      486.06     23.16 o 
  11   1   5      117.87      146.46     17.89 o 
 -12   2   5      162.85      173.59     29.32 o 
 -11   2   5        9.99       -8.04     19.31 o 
 -10   2   5       33.38       22.86      8.22 o 
  -9   2   5       44.65       38.48      8.01 o 
  -8   2   5     3186.31     3213.71     39.98 o 
  -7   2   5     3944.39     3990.13     36.05 o 
  -6   2   5        3.89       -0.33      3.36 o 
  -5   2   5     1580.99     1494.77     19.34 o 
  -4   2   5       92.07       87.04      4.79 o 
  -3   2   5     5401.42     5310.58     53.80 o 
  -2   2   5      695.60      661.58     30.05 o 
  -1   2   5      302.11      282.18      5.50 o 
   0   2   5      503.42      458.72     12.19 o 
   1   2   5     2695.53     2508.74     18.08 o 
   2   2   5      633.81      610.52      6.45 o 
   3   2   5     1743.58     1696.28     15.19 o 
   4   2   5       34.87       46.01      4.35 o 
   5   2   5     3659.64     3660.11     36.86 o 
   6   2   5     3396.52     3530.22     33.20 o 
   7   2   5      403.82      385.97     17.39 o 
   8   2   5      229.73      195.39     14.97 o 
   9   2   5       31.81       22.73     10.15 o 
  10   2   5     1048.63     1109.09     60.31 o 
  11   2   5      700.48      737.31     29.52 o 
 -11   3   5      767.67      769.19     33.57 o 
 -10   3   5       25.93       16.59      8.81 o 
  -9   3   5     2272.43     2317.11     35.30 o 
  -8   3   5      510.77      499.32     15.78 o 
  -7   3   5      329.22      318.08     15.14 o 
  -6   3   5      308.79      253.76     12.85 o 
  -5   3   5     1056.23     1069.64     15.94 o 
  -4   3   5    13795.85    13992.27     94.37 o 
  -3   3   5     9184.67     9259.38     84.77 o 
  -2   3   5      376.32      327.77     11.16 o 
  -1   3   5     5717.07     5895.89     39.21 o 
   0   3   5     3165.60     3305.82     29.47 o 
   1   3   5      530.98      725.52     16.05 o 
   2   3   5     1131.83      920.30     10.58 o 
   3   3   5      193.07      174.54      6.71 o 
   4   3   5     2859.51     2925.88     28.00 o 
   5   3   5      161.34      157.05      7.58 o 
   6   3   5      157.22      158.80      8.35 o 
   7   3   5     2044.17     2090.45     26.76 o 
   8   3   5       94.75       91.70     12.87 o 
   9   3   5     1331.64     1357.78     35.94 o 
  10   3   5      752.86      750.66     28.59 o 
 -11   4   5     1729.49     1783.79     46.19 o 
 -10   4   5      322.43      346.03     20.29 o 
  -9   4   5      305.45      292.34     14.05 o 
  -8   4   5     1153.95     1107.08     29.13 o 
  -7   4   5       64.24       65.85     17.88 o 
  -6   4   5      860.40      898.46     23.81 o 
  -5   4   5      178.97      134.25     11.15 o 
  -4   4   5     2018.67     2054.86     37.93 o 
  -3   4   5     1558.86     1563.46     34.25 o 
  -2   4   5     2194.31     2215.34     22.60 o 
  -1   4   5       64.56       54.42      8.03 o 
   0   4   5    10008.72    10341.40     60.39 o 
   1   4   5      141.29      212.37      5.95 o 
   2   4   5     3658.87     3641.46     26.85 o 
   3   4   5    11349.03    11799.01     65.56 o 
   4   4   5     3056.61     3066.80     30.32 o 
   5   4   5     1598.78     1641.82     22.22 o 
   6   4   5      165.16      157.98     10.83 o 
   7   4   5      164.19      194.18     10.78 o 
   8   4   5     3097.77     3221.49     55.32 o 
   9   4   5      431.92      465.62     22.33 o 
  10   4   5      529.42      554.40     25.35 o 
 -10   5   5       37.66       28.58     11.28 o 
  -9   5   5      767.07      802.34     21.94 o 
  -8   5   5       27.60        4.26      8.73 o 
  -7   5   5      799.38      781.18     24.62 o 
  -6   5   5      767.37      666.77     26.46 o 
  -5   5   5      849.30      860.53     23.39 o 
  -4   5   5      667.32      626.39     19.20 o 
  -3   5   5       32.74       26.77     11.47 o 
  -2   5   5     4806.46     4845.50     37.24 o 
  -1   5   5     6483.44     6595.42     42.04 o 
   0   5   5        9.19        2.36      3.30 o 
   1   5   5      342.70      286.29      7.38 o 
   2   5   5      836.10      827.47     12.16 o 
   3   5   5     1366.94     1370.56     22.60 o 
   4   5   5     3251.25     3412.34     39.25 o 
   5   5   5        7.90        0.90      4.58 o 
   6   5   5       84.54       61.52      7.60 o 
   7   5   5     1310.20     1304.83     22.86 o 
   8   5   5      247.86      246.25     13.96 o 
   9   5   5      332.19      351.92     23.01 o 
 -10   6   5      323.76      342.23     20.95 o 
  -9   6   5      117.56      129.96     15.73 o 
  -8   6   5        2.63       -5.55      8.18 o 
  -7   6   5       19.04       26.11      9.55 o 
  -6   6   5       99.73       99.41     18.68 o 
  -5   6   5     1219.35     1198.64     29.43 o 
  -4   6   5      109.81      105.49     17.19 o 
  -3   6   5      916.46      854.39     18.36 o 
  -2   6   5     1283.11     1281.48     21.95 o 
  -1   6   5      734.14      678.79     11.66 o 
   0   6   5        6.84        5.15      3.74 o 
   1   6   5        9.91       11.64      3.87 o 
   2   6   5      380.97      362.51     13.19 o 
   3   6   5     1260.21     1282.22     20.00 o 
   4   6   5      287.75      262.94     10.26 o 
   5   6   5        1.17       -6.55      4.77 o 
   6   6   5       18.39        3.25      5.91 o 
   7   6   5       89.84       85.25      8.97 o 
   8   6   5      255.26      251.55     13.98 o 
   9   6   5      179.13      211.35     19.79 o 
  -9   7   5        8.48        5.07     10.79 o 
  -8   7   5      123.28       98.73     14.73 o 
  -7   7   5       19.65       11.10      9.71 o 
  -6   7   5      729.16      664.44     24.25 o 
  -5   7   5      112.15      116.62     13.28 o 
  -4   7   5      390.87      351.34     18.58 o 
  -3   7   5      729.26      678.50     17.44 o 
  -2   7   5       96.59      100.52      9.13 o 
  -1   7   5     1292.80     1257.74     19.87 o 
   0   7   5     2403.22     2327.68     41.24 o 
   1   7   5       46.24       43.79      5.25 o 
   2   7   5      447.17      413.41     10.37 o 
   3   7   5       52.52       44.05      8.04 o 
   4   7   5       45.08       54.89      7.40 o 
   5   7   5      268.10      212.57     11.46 o 
   6   7   5      133.29      101.82      9.48 o 
   7   7   5        2.16        1.06      6.79 o 
   8   7   5        0.17       14.29      8.64 o 
  -8   8   5       55.23       52.55     13.38 o 
  -7   8   5        0.72        0.72     10.04 o 
  -6   8   5      116.23      124.62     15.06 o 
  -5   8   5      784.29      711.83     25.74 o 
  -4   8   5      255.37      224.66     15.65 o 
  -3   8   5       86.29       75.01     11.70 o 
  -2   8   5      404.18      360.19     18.06 o 
  -1   8   5      213.41      211.14     10.28 o 
   0   8   5      154.08      151.74     12.63 o 
   1   8   5       38.08       28.52      6.21 o 
   2   8   5      114.40      108.47      8.84 o 
   3   8   5      205.03      207.56     11.32 o 
   4   8   5      246.05      244.46     14.15 o 
   5   8   5       10.44       15.23      6.97 o 
   6   8   5       62.63       50.36      8.62 o 
   7   8   5      333.22      342.90     16.76 o 
  -6   9   5      366.55      426.76     22.57 o 
  -5   9   5       12.46       -8.98     14.47 o 
  -4   9   5        7.21        8.10     10.25 o 
  -3   9   5      280.59      243.15     16.81 o 
  -2   9   5     1469.25     1539.57     72.72 o 
  -1   9   5      833.46      852.11     21.88 o 
   0   9   5      814.06      849.82     21.51 o 
   1   9   5       81.32       70.45      8.33 o 
   2   9   5      137.09      125.58     12.05 o 
   3   9   5      336.33      292.51     14.95 o 
   4   9   5      419.10      421.49     14.87 o 
   5   9   5       78.77       96.57     17.32 o 
  -3  10   5       35.66       51.90     12.48 o 
  -2  10   5        9.07        9.66     10.67 o 
  -1  10   5      303.37      323.58     15.74 o 
   0  10   5      631.10      637.93     21.71 o 
   1  10   5      194.72      209.90     32.17 o 
   2  10   5      239.40      208.84     19.18 o 
 -11   0   6       66.16       50.13     17.22 o 
 -10   0   6      907.05      933.10     40.23 o 
  -9   0   6     1626.55     1644.92     62.43 o 
  -8   0   6     1793.56     1906.17     35.06 o 
  -7   0   6       25.80       26.67      9.55 o 
  -6   0   6      149.12      152.98     10.32 o 
  -5   0   6     5087.39     5238.97     55.14 o 
  -4   0   6     4655.65     4315.75     45.59 o 
  -3   0   6     1727.96     1605.12     35.03 o 
  -2   0   6     1277.19     1315.16     18.44 o 
  -1   0   6       23.87       35.28      4.74 o 
   0   0   6     2225.09     2291.48     36.46 o 
   1   0   6     4636.84     4750.62     47.03 o 
   2   0   6    13311.26    13583.97    113.20 o 
   3   0   6       54.01       50.35      6.02 o 
   4   0   6     5638.97     5659.73     59.47 o 
   5   0   6     3735.85     3896.94     72.19 o 
   6   0   6     2273.23     2345.43     45.11 o 
   7   0   6      686.45      642.10     31.16 o 
   8   0   6     1021.28     1098.26     42.88 o 
   9   0   6     3026.70     2984.47     77.04 o 
  10   0   6     1122.27     1171.74     49.36 o 
 -12   1   6       36.88       26.21     17.57 o 
 -11   1   6      226.23      237.10     14.29 o 
 -10   1   6      134.17      157.83     12.43 o 
  -9   1   6      196.30      187.70     11.79 o 
  -8   1   6     1180.16     1198.72     19.44 o 
  -7   1   6      370.51      382.27     10.48 o 
  -6   1   6     3843.72     3904.55     33.67 o 
  -5   1   6     6399.37     6441.19     45.36 o 
  -4   1   6      449.98      447.18      9.35 o 
  -3   1   6     1209.07     1073.74     13.17 o 
  -2   1   6     4872.19     5106.24     38.08 o 
  -1   1   6      313.84      291.05     14.01 o 
   0   1   6      705.51      660.79     12.74 o 
   1   1   6       31.04       64.46      4.38 o 
   2   1   6     3967.49     4113.19     26.38 o 
   3   1   6     6237.62     6694.63     40.11 o 
   4   1   6      272.44      226.21      5.95 o 
   5   1   6     4149.56     4129.13     30.17 o 
   6   1   6     1858.08     1839.95     27.79 o 
   7   1   6        9.14        3.60      6.59 o 
   8   1   6      331.60      313.98     20.18 o 
   9   1   6        6.56       -1.61      8.29 o 
  10   1   6      352.51      335.91     20.51 o 
 -11   2   6       96.61       73.32     10.73 o 
 -10   2   6       90.06      106.85     11.07 o 
  -9   2   6       47.10       36.90      7.97 o 
  -8   2   6      248.65      229.83     11.70 o 
  -7   2   6     1755.05     1706.53     26.88 o 
  -6   2   6      100.79       69.05      5.51 o 
  -5   2   6     1856.62     1984.08     29.93 o 
  -4   2   6     6176.17     6271.80     47.93 o 
  -3   2   6     8613.94     8826.97     98.20 o 
  -2   2   6      362.74      414.40     11.94 o 
  -1   2   6     1696.22     1601.15     18.88 o 
   0   2   6      115.45       86.11      3.97 o 
   1   2   6     1754.49     1837.36     17.12 o 
   2   2   6       25.28       51.34      2.70 o 
   3   2   6     3428.09     3750.16     26.55 o 
   4   2   6     1384.68     1232.73     13.84 o 
   5   2   6      349.36      303.51      8.94 o 
   6   2   6      141.31      152.39      7.71 o 
   7   2   6      241.67      221.75     12.58 o 
   8   2   6      114.84      115.67     32.04 o 
   9   2   6      606.61      582.69     27.26 o 
  10   2   6        8.37       10.64     10.52 o 
 -11   3   6        6.69       -8.42      9.39 o 
 -10   3   6     1692.67     1698.00     72.24 o 
  -9   3   6       17.88       28.86      7.76 o 
  -8   3   6      175.61      163.81     10.90 o 
  -7   3   6       92.64       78.83     13.56 o 
  -6   3   6      108.94      104.28     12.06 o 
  -5   3   6      541.66      581.51     21.82 o 
  -4   3   6      769.56      825.81     20.03 o 
  -3   3   6       65.29       38.72      6.48 o 
  -2   3   6     2625.57     2558.57     34.04 o 
  -1   3   6      400.06      382.58      9.36 o 
   0   3   6     1378.76     1426.77     15.98 o 
   1   3   6     1052.61      903.46     11.05 o 
   2   3   6     7950.30     8303.63     46.74 o 
   3   3   6     1893.08     1926.09     17.23 o 
   4   3   6      722.58      748.36     14.33 o 
   5   3   6     1773.35     1896.93     23.21 o 
   6   3   6      663.97      650.02     14.23 o 
   7   3   6      482.46      488.63     16.54 o 
   8   3   6      362.02      363.61     24.71 o 
   9   3   6      110.97      124.25     15.18 o 
  10   3   6        0.10      -12.23      9.66 o 
 -11   4   6      136.34      137.21     16.92 o 
 -10   4   6      217.39      250.41     14.61 o 
  -9   4   6       65.86       84.24     10.38 o 
  -8   4   6       40.02       45.57     10.08 o 
  -7   4   6       10.79       13.32      8.23 o 
  -6   4   6      577.39      595.03     26.77 o 
  -5   4   6      247.04      249.23     15.62 o 
  -4   4   6      826.67      813.94     20.97 o 
  -3   4   6     2422.00     2438.69     78.96 o 
  -2   4   6      470.34      481.00      8.85 o 
  -1   4   6      307.94      357.15     10.46 o 
   0   4   6      106.70       87.56      5.96 o 
   1   4   6      215.52      225.25      6.61 o 
   2   4   6      103.35      113.48      5.26 o 
   3   4   6      239.31      230.40      8.67 o 
   4   4   6     1140.86     1155.15     17.82 o 
   5   4   6      206.45      177.33      8.66 o 
   6   4   6       19.30        5.27      4.98 o 
   7   4   6      402.83      396.14     12.87 o 
   8   4   6      488.35      494.27     22.14 o 
   9   4   6      439.24      447.91     26.39 o 
  10   4   6       29.55       19.80     16.35 o 
 -10   5   6      774.42      721.06     27.90 o 
  -9   5   6      194.00      194.72     17.35 o 
  -8   5   6      677.51      654.66     27.43 o 
  -7   5   6      132.90      110.22     12.78 o 
  -6   5   6      152.32      139.59     12.74 o 
  -5   5   6      104.72      118.42     11.43 o 
  -4   5   6       12.87       18.94      6.94 o 
  -3   5   6      132.86      138.37     11.54 o 
  -2   5   6      311.66      276.38     10.73 o 
  -1   5   6     2251.03     2291.41     23.27 o 
   0   5   6     1741.58     1656.33     17.68 o 
   1   5   6      944.21      908.91     15.58 o 
   2   5   6      873.40      924.52     13.09 o 
   3   5   6      747.42      760.92     14.86 o 
   4   5   6      526.88      532.46     13.24 o 
   5   5   6        7.69       11.92      5.11 o 
   6   5   6      940.34      887.74     18.24 o 
   7   5   6       49.44       51.52      7.82 o 
   8   5   6      556.27      607.00     24.88 o 
   9   5   6       19.19       -7.50     10.01 o 
  -9   6   6      687.20      675.11     28.83 o 
  -8   6   6        0.15       -6.03      8.34 o 
  -7   6   6     1651.92     1681.79     38.12 o 
  -6   6   6      540.71      565.57     21.47 o 
  -5   6   6      155.50      141.89     27.82 o 
  -4   6   6      149.70      131.01      9.82 o 
  -3   6   6      707.68      695.90     17.35 o 
  -2   6   6     4798.67     4667.33     47.69 o 
  -1   6   6     2489.91     2502.66     37.12 o 
   0   6   6     1565.99     1661.49     18.93 o 
   1   6   6      846.14      803.10     13.10 o 
   2   6   6     2772.38     2834.70     30.73 o 
   3   6   6       73.47       69.88      7.18 o 
   4   6   6       33.08       32.24      6.06 o 
   5   6   6      121.79      105.73      8.66 o 
   6   6   6     1531.32     1546.03     25.31 o 
   7   6   6     2561.55     2673.22     35.06 o 
   8   6   6       22.42       19.53     12.15 o 
  -9   7   6        0.92      -11.45     20.78 o 
  -8   7   6      624.73      618.37     25.83 o 
  -7   7   6      219.92      215.98     17.79 o 
  -6   7   6     1981.73     1879.28     40.90 o 
  -5   7   6     1500.31     1494.15     35.04 o 
  -4   7   6       13.13        7.95      6.80 o 
  -3   7   6     1534.08     1487.71     26.39 o 
  -2   7   6     2447.39     2542.45     34.44 o 
  -1   7   6       86.08       92.48      8.84 o 
   0   7   6      147.23      142.77      8.58 o 
   1   7   6      161.32      167.43      8.95 o 
   2   7   6     1582.80     1655.21     24.02 o 
   3   7   6     4435.36     4488.80     60.48 o 
   4   7   6      307.07      288.44     11.56 o 
   5   7   6       95.52      131.95      9.87 o 
   6   7   6       77.09       80.36      9.36 o 
   7   7   6      341.02      349.48     14.21 o 
  -7   8   6      534.21      545.28     25.01 o 
  -6   8   6      580.52      601.00     24.90 o 
  -5   8   6      333.78      317.45     18.31 o 
  -4   8   6      606.67      554.36     32.00 o 
  -3   8   6      223.84      232.31     16.33 o 
  -2   8   6     1441.50     1447.30     27.06 o 
  -1   8   6      665.20      697.64     18.59 o 
   0   8   6       20.71       15.23      8.70 o 
   1   8   6      765.64      716.48     19.48 o 
   2   8   6      632.99      621.77     18.43 o 
   3   8   6      310.03      276.86     12.59 o 
   4   8   6      490.77      527.51     15.74 o 
   5   8   6       78.02       82.62      9.45 o 
   6   8   6      792.00      868.94     21.09 o 
  -6   9   6        3.40        4.05     10.53 o 
  -5   9   6      113.67      109.18     15.55 o 
  -4   9   6       10.88       -2.77      9.37 o 
  -3   9   6       63.11       56.16     12.72 o 
  -2   9   6       14.35        7.66      9.82 o 
  -1   9   6      385.61      386.09     30.92 o 
   0   9   6     1514.53     1607.81     29.91 o 
   1   9   6      456.89      444.51     17.24 o 
   2   9   6      100.19       70.23     10.19 o 
   3   9   6      286.09      258.21     14.35 o 
   4   9   6       16.14       11.27      8.48 o 
   5   9   6      464.72      462.79     19.09 o 
  -3  10   6      216.40      230.15     20.06 o 
  -2  10   6       37.60       51.44     12.13 o 
  -1  10   6       87.07      104.68     25.41 o 
   0  10   6       49.28       34.63     11.41 o 
   1  10   6      299.10      297.81     19.07 o 
   2  10   6       73.17       79.06     20.01 o 
 -11   1   7      116.64      121.61     17.22 o 
 -10   1   7      561.54      582.26     18.88 o 
  -9   1   7     1414.26     1390.78     26.63 o 
  -8   1   7      559.73      561.01     16.50 o 
  -7   1   7      289.55      243.65     11.02 o 
  -6   1   7      179.21      160.34      7.32 o 
  -5   1   7     1007.17      950.72     15.38 o 
  -4   1   7     2216.18     2134.44     29.34 o 
  -3   1   7      629.58      647.19     13.64 o 
  -2   1   7     2684.76     2665.39     59.88 o 
  -1   1   7      706.84      705.10     16.56 o 
   0   1   7        9.67        9.70      2.61 o 
   1   1   7        4.07        6.77      2.22 o 
   2   1   7       88.43      101.87      4.94 o 
   3   1   7     1850.71     1843.65     19.91 o 
   4   1   7     4148.75     4167.05     29.66 o 
   5   1   7      142.03      140.44      7.53 o 
   6   1   7      771.07      749.83     14.70 o 
   7   1   7       18.29        7.41      6.35 o 
   8   1   7      774.18      805.15     26.94 o 
   9   1   7      372.34      365.52     20.53 o 
  10   1   7      115.73      117.86     16.48 o 
 -11   2   7       41.22       35.80      9.36 o 
 -10   2   7      129.02      121.40     12.19 o 
  -9   2   7      272.66      277.28     22.73 o 
  -8   2   7      562.72      545.67     16.71 o 
  -7   2   7      159.65      143.11     10.15 o 
  -6   2   7     2341.67     2279.74     42.21 o 
  -5   2   7     5691.64     5709.42     62.96 o 
  -4   2   7      717.00      652.75     16.29 o 
  -3   2   7      918.81      836.21     18.36 o 
  -2   2   7      295.76      261.41     10.27 o 
  -1   2   7     1900.21     1754.69     31.44 o 
   0   2   7     2485.08     2420.87     28.65 o 
   1   2   7     3112.20     3226.91     46.00 o 
   2   2   7      343.59      320.11      8.31 o 
   3   2   7     1046.99     1044.40     12.48 o 
   4   2   7      222.42      182.57      6.03 o 
   5   2   7     2394.39     2436.97     26.00 o 
   6   2   7     1102.10     1112.71     32.25 o 
   7   2   7     1890.23     1868.59     31.00 o 
   8   2   7      792.59      801.47     28.03 o 
   9   2   7        4.32        5.47     10.36 o 
  10   2   7        1.93        3.81      9.67 o 
 -11   3   7       37.22       11.47      9.04 o 
 -10   3   7        6.14        6.45      7.89 o 
  -9   3   7     2348.33     2401.68     36.98 o 
  -8   3   7       10.95        2.16      6.54 o 
  -7   3   7     2385.01     2337.87     48.77 o 
  -6   3   7      204.88      177.23     11.75 o 
  -5   3   7       10.33       22.54      9.97 o 
  -4   3   7     6109.78     6299.30     67.58 o 
  -3   3   7     1830.75     1773.78     29.21 o 
  -2   3   7     3430.66     3431.07     79.69 o 
  -1   3   7     1696.94     1703.68     18.32 o 
   0   3   7     5019.66     5555.28     39.13 o 
   1   3   7     3803.77     3645.67     29.23 o 
   2   3   7     4974.01     5169.91     29.98 o 
   3   3   7      266.31      223.86      7.89 o 
   4   3   7     2758.94     2769.53     28.25 o 
   5   3   7        9.62        5.82      4.34 o 
   6   3   7      731.67      678.69     18.09 o 
   7   3   7      152.21      163.98     11.89 o 
   8   3   7      537.19      520.08     17.96 o 
   9   3   7     2088.68     2126.21     90.04 o 
  10   3   7      247.01      231.38     20.97 o 
 -11   4   7      909.29      940.40     31.99 o 
 -10   4   7      124.76      147.17     14.17 o 
  -9   4   7       96.52      104.54     12.99 o 
  -8   4   7     1021.01      977.32     27.99 o 
  -7   4   7        0.68      -11.29      7.53 o 
  -6   4   7     1055.39      996.95     25.60 o 
  -5   4   7       67.61       44.71      8.45 o 
  -4   4   7      108.04       95.61      9.72 o 
  -3   4   7     2284.06     2119.77     34.06 o 
  -2   4   7     5945.79     5890.97     63.31 o 
  -1   4   7        4.99       10.88      7.54 o 
   0   4   7     2120.26     2086.01     28.11 o 
   1   4   7      979.68     1029.92     17.41 o 
   2   4   7     7441.99     7696.93     47.31 o 
   3   4   7     2693.07     2685.50     47.80 o 
   4   4   7      276.84      237.41      9.24 o 
   5   4   7     2063.79     2122.26     26.42 o 
   6   4   7      168.24      163.65      9.31 o 
   7   4   7      671.37      643.32     19.29 o 
   8   4   7      651.39      637.08     27.97 o 
   9   4   7      119.71      106.22     15.31 o 
 -10   5   7        5.51       -0.92      8.50 o 
  -9   5   7      244.62      235.71     17.45 o 
  -8   5   7      447.10      457.37     20.71 o 
  -7   5   7     1764.89     1749.54     40.26 o 
  -6   5   7        2.71       -5.96      6.63 o 
  -5   5   7      100.05       86.99     10.70 o 
  -4   5   7      138.96      134.18     11.61 o 
  -3   5   7       35.18       24.60      7.05 o 
  -2   5   7     1999.17     1953.70     27.54 o 
  -1   5   7     4588.43     4733.29     46.24 o 
   0   5   7     1364.08     1394.00     17.97 o 
   1   5   7     3281.23     3356.57     27.65 o 
   2   5   7     2241.53     2278.48     26.15 o 
   3   5   7       48.82       27.14      5.46 o 
   4   5   7     1320.41     1295.10     20.52 o 
   5   5   7     3555.34     3494.42     60.82 o 
   6   5   7     1125.43     1209.81     26.64 o 
   7   5   7     1056.38     1110.20     37.58 o 
   8   5   7      161.87      146.98     17.71 o 
   9   5   7      184.93      226.07     19.91 o 
  -9   6   7       34.50       50.98     12.46 o 
  -8   6   7      287.39      258.56     17.91 o 
  -7   6   7       56.31       42.53     10.84 o 
  -6   6   7      186.57      179.27     15.33 o 
  -5   6   7      459.26      412.56     18.49 o 
  -4   6   7       16.77        8.84      7.56 o 
  -3   6   7     1789.43     1773.63     28.15 o 
  -2   6   7      398.01      404.75     13.63 o 
  -1   6   7      184.12      187.32     10.16 o 
   0   6   7       27.02       26.45      5.34 o 
   1   6   7       74.28       77.81      5.93 o 
   2   6   7     1178.45     1126.90     19.09 o 
   3   6   7     1372.65     1377.76     21.69 o 
   4   6   7      257.41      236.46     10.41 o 
   5   6   7        1.43       -0.96      5.45 o 
   6   6   7        1.82       -0.18      6.05 o 
   7   6   7      109.16      105.90     10.00 o 
   8   6   7       40.51       31.07     10.27 o 
  -8   7   7        0.81       -7.86      9.89 o 
  -7   7   7       15.11       18.41     10.35 o 
  -6   7   7        0.22       -6.28      8.75 o 
  -5   7   7       24.66       14.45      9.56 o 
  -4   7   7      205.74      198.32     12.47 o 
  -3   7   7        0.22       16.16      7.56 o 
  -2   7   7       20.46       20.45      7.09 o 
  -1   7   7      377.39      340.67     16.80 o 
   0   7   7      206.86      206.03      9.41 o 
   1   7   7       12.70        9.03      6.04 o 
   2   7   7      178.17      165.00     13.44 o 
   3   7   7      443.92      416.25     13.58 o 
   4   7   7      130.76      131.86      9.93 o 
   5   7   7      492.76      485.60     15.20 o 
   6   7   7       74.69       67.78      9.69 o 
   7   7   7       14.30       11.31      7.47 o 
  -7   8   7        0.47        3.16     10.01 o 
  -6   8   7       10.92        8.10     13.49 o 
  -5   8   7       83.87       66.60     19.38 o 
  -4   8   7       52.14       41.99     10.75 o 
  -3   8   7      865.89      907.56     33.50 o 
  -2   8   7      937.38      901.04     21.94 o 
  -1   8   7      745.40      730.82     19.47 o 
   0   8   7       10.68        4.67      7.76 o 
   1   8   7       11.05        9.07      6.90 o 
   2   8   7     1100.85     1076.48     24.22 o 
   3   8   7      310.58      299.50     14.67 o 
   4   8   7       17.24       13.50      8.98 o 
   5   8   7       48.65       39.93     11.82 o 
   6   8   7       30.00       29.22      8.60 o 
  -5   9   7      263.47      264.07     18.38 o 
  -4   9   7      295.95      295.13     18.63 o 
  -3   9   7       36.55       34.56     11.60 o 
  -2   9   7      641.77      645.27     38.52 o 
  -1   9   7       68.84       60.64     14.12 o 
   0   9   7       52.58       37.43      8.98 o 
   1   9   7     1049.87     1059.56     25.32 o 
   2   9   7      251.45      257.51     14.27 o 
   3   9   7       30.04       10.45      8.13 o 
   4   9   7        4.23       -9.26      7.64 o 
  -2  10   7       91.23       90.16     14.86 o 
  -1  10   7       49.97       48.24     12.35 o 
   0  10   7      157.34      182.73     25.73 o 
   1  10   7        0.04       -2.37      9.75 o 
 -11   0   8      213.93      214.73     26.35 o 
 -10   0   8     1568.04     1653.08     55.84 o 
  -9   0   8      734.67      745.70     37.02 o 
  -8   0   8      593.88      529.16     29.84 o 
  -7   0   8        8.11        6.31      6.08 o 
  -6   0   8      194.56      188.65     13.73 o 
  -5   0   8      328.95      332.25     11.93 o 
  -4   0   8     3989.07     3928.32     44.07 o 
  -3   0   8      883.26      875.28     16.89 o 
  -2   0   8     6995.86     6856.69     63.58 o 
  -1   0   8     1088.21      915.46     21.61 o 
   0   0   8     1590.83     1749.70     33.81 o 
   1   0   8      985.02     1142.18     20.58 o 
   2   0   8      665.29      589.31     15.15 o 
   3   0   8    11801.38    12554.74    111.14 o 
   4   0   8     8386.00     8638.84     84.83 o 
   5   0   8      437.97      420.63     15.45 o 
   6   0   8      136.66      155.29     12.06 o 
   7   0   8       43.32       49.49      9.99 o 
   8   0   8      227.15      234.67     26.14 o 
   9   0   8      950.23      881.23     43.22 o 
  10   0   8      115.56      124.31     23.36 o 
 -11   1   8      560.93      600.46     30.57 o 
 -10   1   8      361.40      374.80     20.12 o 
  -9   1   8        9.24        7.92      7.01 o 
  -8   1   8      227.55      218.55     11.70 o 
  -7   1   8     1501.30     1388.02     24.34 o 
  -6   1   8     2285.23     2204.96     29.67 o 
  -5   1   8     3510.93     3506.53     54.00 o 
  -4   1   8      579.72      591.24     11.33 o 
  -3   1   8    22586.02    22768.30    272.83 o 
  -2   1   8      515.46      551.61     14.31 o 
  -1   1   8     2950.21     2642.56     25.08 o 
   0   1   8     2417.97     2373.74     39.02 o 
   1   1   8      862.84      918.14     11.12 o 
   2   1   8     5416.88     5745.21     36.09 o 
   3   1   8        3.37        5.59      3.35 o 
   4   1   8     1190.32     1124.62     16.31 o 
   5   1   8      561.01      546.84     12.11 o 
   6   1   8      337.05      298.51     10.34 o 
   7   1   8      741.29      761.08     19.75 o 
   8   1   8     3284.94     3014.67     77.67 o 
   9   1   8       40.47       45.14     12.15 o 
  10   1   8       43.14       47.18     13.42 o 
 -11   2   8      389.96      357.61     21.61 o 
 -10   2   8      750.01      793.18     22.48 o 
  -9   2   8       12.34        6.04      6.91 o 
  -8   2   8      974.13      979.59     32.30 o 
  -7   2   8     1174.80     1130.03     24.70 o 
  -6   2   8       23.67       28.98      6.04 o 
  -5   2   8     4400.89     4569.52     54.93 o 
  -4   2   8     1226.20     1230.40     24.96 o 
  -3   2   8      356.00      405.52     18.89 o 
  -2   2   8     1095.40     1184.97     22.09 o 
  -1   2   8       79.66       85.20      5.51 o 
   0   2   8        1.54       -1.84      2.31 o 
   1   2   8     8289.68     9081.36     70.83 o 
   2   2   8     1973.05     1964.56     16.86 o 
   3   2   8       11.43        3.50      3.22 o 
   4   2   8       62.17       62.74      5.23 o 
   5   2   8       18.64       10.62      5.60 o 
   6   2   8     1684.94     1740.28     28.79 o 
   7   2   8      108.53      110.60     10.52 o 
   8   2   8      540.57      523.73     18.12 o 
   9   2   8      559.84      506.33     24.03 o 
  10   2   8       22.64       16.16     11.16 o 
 -11   3   8       15.15       -2.64      8.33 o 
 -10   3   8      572.94      540.49     19.09 o 
  -9   3   8      279.07      271.34     26.05 o 
  -8   3   8      361.57      349.86     17.65 o 
  -7   3   8        2.03       -6.36      7.02 o 
  -6   3   8      139.09      151.28     12.24 o 
  -5   3   8      229.92      202.05     12.22 o 
  -4   3   8     2518.26     2512.21     37.99 o 
  -3   3   8     1007.20      903.75     21.11 o 
  -2   3   8     1093.28     1088.77     22.31 o 
  -1   3   8      586.12      580.84     13.29 o 
   0   3   8     1207.90     1350.62     15.96 o 
   1   3   8       42.51       65.16      4.75 o 
   2   3   8      851.72      781.79     19.96 o 
   3   3   8      490.02      510.99     11.49 o 
   4   3   8      941.16      911.75     18.88 o 
   5   3   8        0.78       -1.49      4.95 o 
   6   3   8     1310.72     1304.55     25.45 o 
   7   3   8        1.40        4.91      6.83 o 
   8   3   8      109.13       99.95     15.21 o 
   9   3   8      146.70      158.82     17.21 o 
 -10   4   8      396.06      404.85     17.47 o 
  -9   4   8       51.91       42.26      9.13 o 
  -8   4   8       50.23       55.69     18.79 o 
  -7   4   8      163.91      170.56     28.97 o 
  -6   4   8       27.98       31.28      8.40 o 
  -5   4   8       34.92       29.63      7.99 o 
  -4   4   8       49.57       44.13      8.26 o 
  -3   4   8      270.62      283.24     32.84 o 
  -2   4   8      916.34      900.23     21.35 o 
  -1   4   8      668.37      576.18     30.48 o 
   0   4   8       95.13      107.70      5.84 o 
   1   4   8       27.13       25.83      4.27 o 
   2   4   8        7.14        5.88      3.95 o 
   3   4   8      311.42      290.42      9.78 o 
   4   4   8      393.74      358.72     11.04 o 
   5   4   8      329.63      318.40     14.13 o 
   6   4   8       29.42       31.36      7.71 o 
   7   4   8      367.75      357.67     15.66 o 
   8   4   8      583.75      542.36     19.45 o 
   9   4   8       74.78       48.60     13.87 o 
 -10   5   8      376.30      368.06     17.31 o 
  -9   5   8       71.96       56.02     12.55 o 
  -8   5   8      671.22      620.57     23.96 o 
  -7   5   8       16.98        8.21      8.29 o 
  -6   5   8       91.61      117.80     12.59 o 
  -5   5   8      428.33      465.28     18.56 o 
  -4   5   8       84.18       72.80     10.48 o 
  -3   5   8      285.79      277.14     14.05 o 
  -2   5   8       36.50       25.91      6.36 o 
  -1   5   8      950.67     1024.28     21.41 o 
   0   5   8      178.79      167.66      9.70 o 
   1   5   8       83.55       88.04      5.85 o 
   2   5   8     1290.98     1349.00     20.89 o 
   3   5   8       63.69       60.13      6.42 o 
   4   5   8     1160.79     1165.77     20.01 o 
   5   5   8        4.60       -0.45      5.22 o 
   6   5   8      210.80      207.36     10.70 o 
   7   5   8       97.10       88.83     11.08 o 
   8   5   8      218.61      211.84     18.22 o 
  -9   6   8      129.51      121.85     15.81 o 
  -8   6   8      126.68       99.14     14.86 o 
  -7   6   8      833.30      763.04     26.49 o 
  -6   6   8      753.54      721.36     24.82 o 
  -5   6   8      256.77      238.54     15.33 o 
  -4   6   8      500.36      491.56     34.86 o 
  -3   6   8       37.42       26.16      6.81 o 
  -2   6   8       79.31       80.82      8.97 o 
  -1   6   8       47.42       42.21      7.00 o 
   0   6   8     1230.99     1181.11     21.81 o 
   1   6   8     4137.10     4221.76     47.14 o 
   2   6   8      308.72      309.68     11.11 o 
   3   6   8      529.59      484.37     13.48 o 
   4   6   8       39.55       21.22      6.29 o 
   5   6   8       14.62        5.50      6.04 o 
   6   6   8      929.26      988.92     20.99 o 
   7   6   8      544.80      565.58     20.31 o 
   8   6   8        0.95      -10.00      8.29 o 
  -8   7   8     1261.99     1252.45     36.16 o 
  -7   7   8        0.05        3.90      9.66 o 
  -6   7   8       92.34       74.46     13.22 o 
  -5   7   8      388.71      356.69     15.50 o 
  -4   7   8      866.99      862.42     22.04 o 
  -3   7   8     7121.67     7402.82     70.71 o 
  -2   7   8       51.62       43.80     11.05 o 
  -1   7   8      110.99      107.97      9.82 o 
   0   7   8      386.45      401.88     14.10 o 
   1   7   8       13.46        4.71      6.51 o 
   2   7   8     1564.04     1629.96     28.95 o 
   3   7   8       97.56      134.83     11.29 o 
   4   7   8      177.81      220.15     11.31 o 
   5   7   8      508.90      557.90     16.11 o 
   6   7   8       80.36       76.29      9.86 o 
   7   7   8       46.53       36.12     10.75 o 
  -7   8   8      887.74      894.16     31.50 o 
  -6   8   8      316.06      330.09     19.84 o 
  -5   8   8      329.65      319.17     18.84 o 
  -4   8   8      360.57      338.64     22.80 o 
  -3   8   8       34.39       45.94      9.51 o 
  -2   8   8      747.69      742.19     20.43 o 
  -1   8   8        3.27       -9.28      6.58 o 
   0   8   8     1138.61     1113.68     30.56 o 
   1   8   8     1424.67     1422.21     28.22 o 
   2   8   8      856.90      798.22     21.61 o 
   3   8   8       41.36       31.91      8.96 o 
   4   8   8      483.61      546.04     19.33 o 
   5   8   8        5.64       -2.16      8.10 o 
  -5   9   8       59.59       65.09     14.12 o 
  -4   9   8      620.71      633.04     44.62 o 
  -3   9   8      471.41      483.19     22.36 o 
  -2   9   8      310.87      279.60     18.08 o 
  -1   9   8      136.21      145.20     12.35 o 
   0   9   8       13.37       16.13     10.23 o 
   1   9   8      142.08      120.65     12.24 o 
   2   9   8      670.63      658.09     20.85 o 
   3   9   8      281.12      290.91     18.52 o 
 -11   1   9        2.02       -0.34     10.52 o 
 -10   1   9      161.36      170.49     17.34 o 
  -9   1   9      804.53      752.77     27.01 o 
  -8   1   9      228.82      229.20     12.30 o 
  -7   1   9      186.74      180.57     11.68 o 
  -6   1   9      412.93      417.70     15.67 o 
  -5   1   9        7.26        6.07      4.52 o 
  -4   1   9     3428.42     3516.10     32.42 o 
  -3   1   9     9525.88     9920.80    109.98 o 
  -2   1   9      592.22      440.65     32.80 o 
  -1   1   9        1.16       13.76      3.82 o 
   0   1   9      229.05      213.99      7.29 o 
   1   1   9        0.99       -0.92      2.45 o 
   2   1   9     4696.26     4843.84     65.81 o 
   3   1   9      507.77      430.99     13.73 o 
   4   1   9     2226.36     2139.06     24.16 o 
   5   1   9      340.04      338.08     10.25 o 
   6   1   9      268.10      258.39     12.33 o 
   7   1   9      573.36      502.88     17.10 o 
   8   1   9      760.27      690.43     20.56 o 
   9   1   9       57.84       47.88     12.44 o 
 -11   2   9      490.62      566.09     26.30 o 
 -10   2   9      619.06      580.97     24.88 o 
  -9   2   9      209.39      217.62     12.84 o 
  -8   2   9       46.67       24.45     11.05 o 
  -7   2   9      953.53      967.80     21.23 o 
  -6   2   9     3505.96     3457.57     40.57 o 
  -5   2   9     3019.88     3047.98     99.77 o 
  -4   2   9     2790.36     2829.41    169.76 o 
  -3   2   9       39.15       41.95      6.73 o 
  -2   2   9       49.36       54.32     10.70 o 
  -1   2   9     2960.80     2930.37     28.04 o 
   0   2   9      625.69      565.15     10.26 o 
   1   2   9      285.63      279.81      7.79 o 
   2   2   9      262.17      203.94      7.20 o 
   3   2   9     2569.95     2565.34     35.37 o 
   4   2   9      367.55      354.07     17.33 o 
   5   2   9        3.87        2.13      5.35 o 
   6   2   9        8.16        0.83      6.39 o 
   7   2   9     5410.75     5399.39     70.59 o 
   8   2   9     1361.50     1430.03     29.58 o 
   9   2   9        2.78      -12.35      8.23 o 
 -11   3   9        2.53       -5.21     11.26 o 
 -10   3   9      518.92      578.17     20.09 o 
  -9   3   9       33.00       35.06      9.08 o 
  -8   3   9     1050.52     1129.09     24.84 o 
  -7   3   9     1865.41     1835.77     36.55 o 
  -6   3   9      322.37      293.91     25.03 o 
  -5   3   9     1718.70     1691.14     32.33 o 
  -4   3   9     1148.09     1156.48     31.83 o 
  -3   3   9       62.17       74.09      8.65 o 
  -2   3   9     1343.91     1359.39     26.00 o 
  -1   3   9      185.12      142.17      6.33 o 
   0   3   9      231.00      223.18      9.45 o 
   1   3   9     3879.34     4109.85     33.36 o 
   2   3   9       26.69       27.01      5.54 o 
   3   3   9     3070.84     3141.16     64.36 o 
   4   3   9      262.83      255.58     10.07 o 
   5   3   9       22.69       17.55      6.54 o 
   6   3   9     1428.62     1507.51     28.09 o 
   7   3   9       49.80       42.58      9.10 o 
   8   3   9      296.00      319.32     15.68 o 
   9   3   9       92.57      106.51     15.91 o 
 -10   4   9        2.38       -1.26      8.32 o 
  -9   4   9      708.73      713.16     30.61 o 
  -8   4   9     1093.37     1109.42     30.60 o 
  -7   4   9       84.93       79.25     11.71 o 
  -6   4   9     1052.10     1049.29     27.26 o 
  -5   4   9       13.62        6.47      7.18 o 
  -4   4   9     1359.45     1383.25     42.70 o 
  -3   4   9      667.72      609.26     18.83 o 
  -2   4   9        5.79        7.31      5.41 o 
  -1   4   9     1241.90     1175.71     29.07 o 
   0   4   9     3201.53     3274.45     46.70 o 
   1   4   9       36.38       31.46      4.53 o 
   2   4   9     3539.76     3653.65     68.52 o 
   3   4   9       60.52       44.23      8.90 o 
   4   4   9     2036.39     2016.47     25.93 o 
   5   4   9     1005.62      996.63     18.65 o 
   6   4   9       11.88        4.50      7.01 o 
   7   4   9     1049.90     1063.04     25.46 o 
   8   4   9      250.82      232.28     15.71 o 
 -10   5   9      267.47      262.76     17.30 o 
  -9   5   9       22.69       15.46     10.37 o 
  -8   5   9      358.48      349.08     19.46 o 
  -7   5   9      317.61      296.74     17.43 o 
  -6   5   9       17.28       15.02      9.02 o 
  -5   5   9     2471.90     2548.39     84.04 o 
  -4   5   9     2170.87     2231.81     55.91 o 
  -3   5   9      312.87      285.98     14.79 o 
  -2   5   9       48.38       50.35      7.50 o 
  -1   5   9     1535.95     1576.40     31.32 o 
   0   5   9     3659.67     3767.92     40.92 o 
   1   5   9     7256.30     7527.75     84.18 o 
   2   5   9      374.88      352.08     12.66 o 
   3   5   9     1828.82     1885.92     25.36 o 
   4   5   9      136.14      115.88      9.14 o 
   5   5   9        0.88       -1.87      5.44 o 
   6   5   9     1319.67     1320.92     27.88 o 
   7   5   9       82.33       89.40     11.85 o 
   8   5   9      414.65      449.95     21.91 o 
  -9   6   9      288.03      298.88     20.23 o 
  -8   6   9        1.63       -3.12      9.64 o 
  -7   6   9       58.74       68.66     12.37 o 
  -6   6   9      216.59      187.29     16.30 o 
  -5   6   9      251.51      223.66     15.44 o 
  -4   6   9      811.74      826.96     21.50 o 
  -3   6   9      103.71       96.67      9.58 o 
  -2   6   9      608.84      593.72     16.97 o 
  -1   6   9     1251.15     1187.92     22.81 o 
   0   6   9      569.70      559.50     15.70 o 
   1   6   9       71.45       71.39     15.69 o 
   2   6   9       24.72       25.67      7.30 o 
   3   6   9       69.93       40.54      6.63 o 
   4   6   9       66.87       53.33      7.43 o 
   5   6   9       85.64       75.89     15.38 o 
   6   6   9       79.09       71.51      9.20 o 
   7   6   9      128.41      145.10     17.13 o 
  -8   7   9      238.90      232.66     19.98 o 
  -7   7   9       28.80       14.58     10.82 o 
  -6   7   9      138.39      127.34     14.98 o 
  -5   7   9      148.13      148.13     12.63 o 
  -4   7   9      141.47      154.66     12.53 o 
  -3   7   9      374.06      424.07     16.58 o 
  -2   7   9      491.07      450.82     15.96 o 
  -1   7   9      189.50      192.92     11.86 o 
   0   7   9        8.00       -2.15      8.33 o 
   1   7   9      135.30      122.93     13.46 o 
   2   7   9        4.42        1.45      8.30 o 
   3   7   9      286.55      215.47     12.54 o 
   4   7   9      154.57      154.63     16.61 o 
   5   7   9        1.25        0.37      6.59 o 
   6   7   9        4.58       -4.77      7.00 o 
  -6   8   9       51.04       51.67     12.59 o 
  -5   8   9      349.43      376.30     20.79 o 
  -4   8   9      288.63      317.97     18.63 o 
  -3   8   9      646.99      659.50     20.29 o 
  -2   8   9      123.35      125.20     11.61 o 
  -1   8   9       12.63        9.27      7.66 o 
   0   8   9      104.57      108.18     13.91 o 
   1   8   9      206.05      183.50     16.93 o 
   2   8   9       55.97       54.03     10.29 o 
   3   8   9       57.07       54.71     10.41 o 
   4   8   9      246.84      235.89     14.97 o 
   5   8   9      416.57      452.17     28.52 o 
  -4   9   9     1162.19     1196.97     35.07 o 
  -3   9   9       16.80       11.69     12.72 o 
  -2   9   9       13.70        9.44      9.93 o 
  -1   9   9       15.44        5.62      9.91 o 
   0   9   9      220.04      239.53     19.63 o 
   1   9   9      802.41      818.60     37.82 o 
   2   9   9        6.87       -1.57      8.09 o 
   3   9   9       41.19       24.56      9.53 o 
 -11   0  10       46.06       28.10     19.03 o 
 -10   0  10      651.95      658.76     37.58 o 
  -9   0  10      235.54      228.26     26.98 o 
  -8   0  10     1941.70     1983.05     59.68 o 
  -7   0  10      955.94      933.52     40.09 o 
  -6   0  10       89.08       84.22     15.55 o 
  -5   0  10       99.90      109.11      8.70 o 
  -4   0  10        1.83        1.28      4.34 o 
  -3   0  10      144.98      145.59      8.72 o 
  -2   0  10     2710.65     2656.94     55.15 o 
  -1   0  10     1315.32     1332.69     22.91 o 
   0   0  10      443.41      361.70     16.52 o 
   1   0  10      137.91      137.19      9.32 o 
   2   0  10      748.55      687.08     18.00 o 
   3   0  10     1777.14     1716.26     30.27 o 
   4   0  10      844.73      865.97     24.89 o 
   5   0  10     1463.17     1408.60     29.16 o 
   6   0  10     4865.89     5001.62     63.76 o 
   7   0  10      217.75      202.67     24.96 o 
   8   0  10      461.74      448.15     31.65 o 
   9   0  10        2.08       -9.83     12.76 o 
 -11   1  10      680.61      731.06     29.53 o 
 -10   1  10       10.88       -0.84     10.18 o 
  -9   1  10      281.37      271.70     17.97 o 
  -8   1  10       86.54       78.75     12.44 o 
  -7   1  10      523.90      538.97     16.27 o 
  -6   1  10      778.39      746.53     17.63 o 
  -5   1  10      133.88      127.75      8.51 o 
  -4   1  10      275.19      273.19     17.66 o 
  -3   1  10     1885.24     1868.61     21.81 o 
  -2   1  10      333.37      368.03      9.47 o 
  -1   1  10     8128.48     8308.48     62.02 o 
   0   1  10     2407.79     2377.93     23.40 o 
   1   1  10     1145.61     1094.91     13.63 o 
   2   1  10     4300.79     4270.86     36.13 o 
   3   1  10     1191.96     1105.52     16.85 o 
   4   1  10      247.48      260.01      9.12 o 
   5   1  10        3.75        0.62      4.41 o 
   6   1  10     1717.36     1765.82     29.75 o 
   7   1  10     1998.57     1995.31     41.05 o 
   8   1  10      300.47      288.87     14.80 o 
   9   1  10       33.32       33.53     12.74 o 
 -11   2  10      309.58      315.11     21.51 o 
 -10   2  10      104.76      127.97     32.31 o 
  -9   2  10      317.64      308.96     18.79 o 
  -8   2  10      529.01      525.23     17.31 o 
  -7   2  10      572.50      619.67     17.74 o 
  -6   2  10      445.45      388.39     13.73 o 
  -5   2  10      486.86      447.37     25.69 o 
  -4   2  10     1073.17     1123.00     49.92 o 
  -3   2  10     3099.12     3262.19     66.20 o 
  -2   2  10      805.63      785.82     12.67 o 
  -1   2  10      316.49      314.23      8.70 o 
   0   2  10     2410.32     2332.35     23.25 o 
   1   2  10     4981.23     5266.59     39.47 o 
   2   2  10        0.24       -3.17      4.51 o 
   3   2  10       35.76       30.65      5.01 o 
   4   2  10      130.58      144.87      9.94 o 
   5   2  10     1507.31     1434.01     33.24 o 
   6   2  10      445.52      476.94     16.72 o 
   7   2  10       62.86       54.18      9.61 o 
   8   2  10      219.36      216.35     15.00 o 
   9   2  10      227.82      254.96     21.18 o 
 -10   3  10      122.24      132.03     12.71 o 
  -9   3  10      129.67      131.64     18.39 o 
  -8   3  10      607.77      552.60     18.17 o 
  -7   3  10      194.53      199.13     15.71 o 
  -6   3  10      356.21      335.98     16.04 o 
  -5   3  10      431.39      419.74     17.19 o 
  -4   3  10       54.29       44.17      8.97 o 
  -3   3  10       50.61       77.46      9.33 o 
  -2   3  10     1309.10     1397.36     27.38 o 
  -1   3  10       96.62       71.22     10.11 o 
   0   3  10     1713.63     1715.03     19.70 o 
   1   3  10      410.81      388.03     11.65 o 
   2   3  10      250.65      267.98     10.86 o 
   3   3  10      909.88      958.59     19.77 o 
   4   3  10       94.95       91.74     11.85 o 
   5   3  10     1811.04     1790.99     29.94 o 
   6   3  10        7.71        5.39      7.24 o 
   7   3  10       49.30       36.01      9.20 o 
   8   3  10       10.48       -2.58      7.75 o 
 -10   4  10       14.83        2.42      9.67 o 
  -9   4  10      100.17      109.14     17.20 o 
  -8   4  10      311.05      303.94     17.82 o 
  -7   4  10       88.66       91.66     25.93 o 
  -6   4  10      266.36      260.16     17.05 o 
  -5   4  10      138.32      152.92     17.36 o 
  -4   4  10      106.31      111.18     11.36 o 
  -3   4  10      462.75      426.69     23.53 o 
  -2   4  10     1963.47     1881.24     92.52 o 
  -1   4  10      823.80      780.17     21.34 o 
   0   4  10       48.33       45.37      6.59 o 
   1   4  10       43.68       30.46      6.07 o 
   2   4  10      286.43      280.91     11.57 o 
   3   4  10     1004.83     1035.79     21.71 o 
   4   4  10       19.39        9.31      5.26 o 
   5   4  10       28.57       20.91      7.45 o 
   6   4  10      149.09      164.55     15.45 o 
   7   4  10       60.77       52.91     10.16 o 
   8   4  10       34.17       16.94      8.87 o 
  -9   5  10       95.05       84.83     18.51 o 
  -8   5  10        4.73        1.33      8.97 o 
  -7   5  10       13.79       -2.65      8.61 o 
  -6   5  10      796.22      833.36     26.52 o 
  -5   5  10       45.55       44.33     10.70 o 
  -4   5  10       65.28       68.16     10.73 o 
  -3   5  10      209.63      213.48     45.60 o 
  -2   5  10       41.58       34.93      7.33 o 
  -1   5  10       14.32       12.01      6.17 o 
   0   5  10      329.84      356.76     12.70 o 
   1   5  10      795.62      771.07     23.72 o 
   2   5  10     2088.73     2075.71     84.67 o 
   3   5  10      431.36      452.02     15.50 o 
   4   5  10       48.75       43.90      7.07 o 
   5   5  10      559.73      592.93     15.80 o 
   6   5  10      292.97      256.64     14.10 o 
   7   5  10      101.58      110.64     12.37 o 
  -9   6  10      147.66      151.55     17.40 o 
  -8   6  10      456.09      441.81     22.43 o 
  -7   6  10       95.95       94.89     14.69 o 
  -6   6  10      772.09      761.16     26.77 o 
  -5   6  10     2162.32     2213.76     43.68 o 
  -4   6  10     2115.32     2061.51     51.02 o 
  -3   6  10       75.62       96.43     10.79 o 
  -2   6  10     1664.90     1668.38     28.58 o 
  -1   6  10        8.31       -3.73      5.94 o 
   0   6  10      287.26      302.03     16.67 o 
   1   6  10     1064.34     1073.79     41.41 o 
   2   6  10      374.64      294.29     16.76 o 
   3   6  10      230.03      250.98     18.14 o 
   4   6  10     1487.20     1429.43     30.75 o 
   5   6  10      247.04      246.25     11.69 o 
   6   6  10      553.86      532.59     19.48 o 
   7   6  10       16.74        2.00     13.27 o 
  -7   7  10      187.71      176.09     17.83 o 
  -6   7  10      330.98      369.33     20.53 o 
  -5   7  10        5.48        1.31      7.92 o 
  -4   7  10      774.18      823.74     22.46 o 
  -3   7  10      734.25      761.61     21.06 o 
  -2   7  10      760.93      744.35     20.40 o 
  -1   7  10     2334.77     2383.73     35.41 o 
   0   7  10     1153.49     1132.84     31.37 o 
   1   7  10        9.81       -6.19      7.83 o 
   2   7  10      310.26      290.51     25.87 o 
   3   7  10        1.52       -4.46      6.88 o 
   4   7  10     1186.40     1212.57     27.12 o 
   5   7  10      935.79     1007.60     25.61 o 
   6   7  10       32.84       32.42     12.22 o 
  -6   8  10       16.18        0.56     11.14 o 
  -5   8  10      662.62      631.42     37.05 o 
  -4   8  10      631.70      679.37     21.64 o 
  -3   8  10       33.35       21.48      8.68 o 
  -2   8  10      568.92      589.84     22.49 o 
  -1   8  10       21.44       15.85     10.58 o 
   0   8  10     1211.68     1195.61     33.37 o 
   1   8  10      491.17      494.08     52.64 o 
   2   8  10      162.69      137.75     15.82 o 
   3   8  10      478.21      512.82     19.01 o 
   4   8  10      154.09      181.91     14.74 o 
  -3   9  10      199.06      227.43     19.71 o 
  -2   9  10       16.50       15.66     10.85 o 
  -1   9  10      121.23      100.30     15.24 o 
   0   9  10       15.94       16.04     11.86 o 
   1   9  10      554.88      577.36     40.99 o 
 -11   1  11       12.81       15.19     12.65 o 
 -10   1  11       43.98       43.54     13.56 o 
  -9   1  11      470.62      449.59     23.00 o 
  -8   1  11     1140.94     1107.77     35.97 o 
  -7   1  11     1090.44     1086.83     30.93 o 
  -6   1  11      872.69      850.70     19.19 o 
  -5   1  11       36.70       31.57      6.42 o 
  -4   1  11       13.55       21.50      5.88 o 
  -3   1  11       72.23       59.06     11.33 o 
  -2   1  11      870.57      886.60     15.02 o 
  -1   1  11      104.59      112.48      6.82 o 
   0   1  11     2329.03     2340.47     24.21 o 
   1   1  11       94.23      100.22      5.71 o 
   2   1  11      133.83      142.36      7.54 o 
   3   1  11      318.74      323.24     14.85 o 
   4   1  11      222.42      222.97      8.96 o 
   5   1  11     1313.33     1314.86     36.01 o 
   6   1  11     1088.71     1096.50     26.84 o 
   7   1  11       20.47       10.72      8.10 o 
   8   1  11       32.46       31.18      8.91 o 
   9   1  11        0.64      -11.15      9.54 o 
 -10   2  11       58.41       40.66     14.33 o 
  -9   2  11      408.06      393.41     21.72 o 
  -8   2  11       45.34       11.29     12.48 o 
  -7   2  11       68.42       68.44      8.79 o 
  -6   2  11      924.04      913.11     29.74 o 
  -5   2  11       54.17       65.06     13.28 o 
  -4   2  11     2826.29     2881.71     97.01 o 
  -3   2  11      956.51      895.50     59.19 o 
  -2   2  11      166.06      159.50     10.51 o 
  -1   2  11       77.11       57.28      5.57 o 
   0   2  11        9.53       12.45      3.85 o 
   1   2  11     4792.77     4852.35     39.93 o 
   2   2  11     2864.53     2906.38     29.17 o 
   3   2  11       70.38       67.80      7.91 o 
   4   2  11      481.17      460.93     14.86 o 
   5   2  11      580.41      550.88     16.97 o 
   6   2  11      402.02      385.85     15.68 o 
   7   2  11     1008.16     1010.76     24.51 o 
   8   2  11        4.18        0.83      7.50 o 
 -10   3  11      227.40      210.13     31.06 o 
  -9   3  11        8.00       -2.33      7.53 o 
  -8   3  11      462.64      470.68     17.43 o 
  -7   3  11      102.91      127.94     13.02 o 
  -6   3  11       32.14       26.82      8.81 o 
  -5   3  11     2236.44     2164.07     38.85 o 
  -4   3  11      126.99      128.45     12.20 o 
  -3   3  11     4312.94     4374.63     56.13 o 
  -2   3  11     5235.52     5548.96     88.54 o 
  -1   3  11       14.40        9.12      5.15 o 
   0   3  11      451.65      406.09     12.41 o 
   1   3  11      853.22      788.88     16.79 o 
   2   3  11      139.80      136.52      9.47 o 
   3   3  11      906.01      976.63     20.59 o 
   4   3  11      702.39      653.40     20.54 o 
   5   3  11      953.51      938.22     22.46 o 
   6   3  11     1077.84     1073.42     53.36 o 
   7   3  11      167.85      133.12     12.75 o 
   8   3  11       72.25       68.14     11.23 o 
 -10   4  11      112.38      116.42     13.76 o 
  -9   4  11      687.60      700.00     26.51 o 
  -8   4  11      139.75      130.08     15.03 o 
  -7   4  11      511.60      511.95     21.61 o 
  -6   4  11     2068.22     2084.48     47.16 o 
  -5   4  11      476.91      431.74     18.91 o 
  -4   4  11      370.03      384.73     17.33 o 
  -3   4  11       69.78       50.87     10.98 o 
  -2   4  11     1812.33     1878.84     29.08 o 
  -1   4  11     2217.19     2268.97     31.27 o 
   0   4  11      802.61      756.69     23.07 o 
   1   4  11      848.36      810.90     23.83 o 
   2   4  11     1680.90     1675.76     27.02 o 
   3   4  11      215.37      197.08     11.18 o 
   4   4  11     1717.67     1853.57     58.09 o 
   5   4  11      641.36      673.79     23.13 o 
   6   4  11      317.47      321.03     15.37 o 
   7   4  11      351.41      362.58     18.08 o 
   8   4  11        8.45        5.90      8.96 o 
  -9   5  11        0.04      -14.47     10.74 o 
  -8   5  11      321.21      270.08     17.88 o 
  -7   5  11        4.77        1.04      9.43 o 
  -6   5  11      257.14      253.76     23.25 o 
  -5   5  11     1908.10     1915.04     46.19 o 
  -4   5  11     1363.58     1421.74     33.00 o 
  -3   5  11      341.05      303.45     13.46 o 
  -2   5  11      491.19      508.19     15.89 o 
  -1   5  11      553.11      525.73     15.77 o 
   0   5  11     1386.56     1382.64     46.64 o 
   1   5  11      878.17      874.12     25.87 o 
   2   5  11       85.18       85.84     12.01 o 
   3   5  11     4713.42     4685.36    240.21 o 
   4   5  11       27.99       13.43      7.40 o 
   5   5  11      349.81      334.00     15.43 o 
   6   5  11        3.18       -3.06      7.66 o 
   7   5  11      247.42      254.51     15.79 o 
  -8   6  11      262.31      268.96     26.35 o 
  -7   6  11        8.57        7.72     10.28 o 
  -6   6  11       79.73       92.91     14.54 o 
  -5   6  11       59.49       46.27     12.34 o 
  -4   6  11      176.59      201.42     13.65 o 
  -3   6  11        1.39       -9.41      6.62 o 
  -2   6  11      428.23      407.71     15.16 o 
  -1   6  11     1247.46     1180.72     31.41 o 
   0   6  11     1435.60     1359.00     33.76 o 
   1   6  11        0.53      -11.99     11.22 o 
   2   6  11      125.89      156.09     14.96 o 
   3   6  11      468.09      466.66     20.93 o 
   4   6  11       45.17       49.60     12.48 o 
   5   6  11      319.80      297.87     18.55 o 
   6   6  11        5.95       -5.07      7.75 o 
  -7   7  11       16.93        0.47     10.35 o 
  -6   7  11        0.73       -5.06      9.71 o 
  -5   7  11        4.76       -9.03      7.95 o 
  -4   7  11       93.68       91.08     13.55 o 
  -3   7  11       47.70       33.09      9.43 o 
  -2   7  11       42.39       45.40      9.46 o 
  -1   7  11       43.15       49.62     12.10 o 
   0   7  11       36.79       20.52     10.52 o 
   1   7  11       34.62       32.29     10.75 o 
   2   7  11      162.17      141.04     23.29 o 
   3   7  11      129.53      134.72     24.44 o 
   4   7  11        1.02       -4.49      7.55 o 
   5   7  11       37.87       19.10      9.55 o 
  -5   8  11        3.81        8.53     11.14 o 
  -4   8  11       59.07       54.36     10.80 o 
  -3   8  11       39.30       26.35      9.82 o 
  -2   8  11       51.01       38.34     11.98 o 
  -1   8  11      663.32      619.90     25.85 o 
   0   8  11      868.97      890.76     29.95 o 
   1   8  11       15.75        6.11     10.71 o 
   2   8  11       76.48       70.37     13.53 o 
   3   8  11      202.83      242.55     27.54 o 
  -1   9  11       35.90       26.61     12.17 o 
 -10   0  12       33.09       41.41     17.92 o 
  -9   0  12      881.58      923.97     45.39 o 
  -8   0  12     2022.41     2073.33     64.35 o 
  -7   0  12     1924.74     1934.46     60.45 o 
  -6   0  12      414.29      382.19     27.19 o 
  -5   0  12       29.62        0.84     10.53 o 
  -4   0  12      881.18      785.65     34.37 o 
  -3   0  12     1337.71     1262.97     41.10 o 
  -2   0  12     1208.81     1193.54     23.48 o 
  -1   0  12      947.90      937.91     20.91 o 
   0   0  12    11263.42    11174.18    101.82 o 
   1   0  12     2277.30     2116.60     34.71 o 
   2   0  12       16.66        6.48      8.75 o 
   3   0  12     1000.41      973.15     24.21 o 
   4   0  12     3375.87     3441.65     61.04 o 
   5   0  12     1677.24     1689.95     34.10 o 
   6   0  12     2093.64     2121.02     62.61 o 
   7   0  12       12.44        4.88     13.25 o 
   8   0  12      246.97      235.85     29.00 o 
 -10   1  12      228.56      250.64     20.88 o 
  -9   1  12     1050.32     1062.19     33.95 o 
  -8   1  12       31.71       25.76     10.80 o 
  -7   1  12      360.27      365.99     30.64 o 
  -6   1  12      175.08      175.18     15.52 o 
  -5   1  12      167.20      156.26     11.66 o 
  -4   1  12     3129.35     3261.40     48.47 o 
  -3   1  12       98.58       89.95      9.36 o 
  -2   1  12      407.60      438.61     16.24 o 
  -1   1  12     1857.58     1871.70     24.12 o 
   0   1  12        0.51        2.96      5.07 o 
   1   1  12     5898.04     6099.46     47.85 o 
   2   1  12     1053.57     1058.05     17.28 o 
   3   1  12      145.98      153.71      8.99 o 
   4   1  12     1409.98     1414.03     25.57 o 
   5   1  12        8.47       -0.32      6.48 o 
   6   1  12        4.91       -4.32      6.53 o 
   7   1  12      508.93      489.48     17.92 o 
   8   1  12       23.46        8.33     10.34 o 
 -10   2  12      120.24      118.93     17.10 o 
  -9   2  12       59.72       52.37     13.97 o 
  -8   2  12       34.56       34.02     11.68 o 
  -7   2  12      493.71      474.00     21.86 o 
  -6   2  12     1139.65     1089.27     35.92 o 
  -5   2  12     2786.48     2657.17     49.57 o 
  -4   2  12      690.11      627.69     20.28 o 
  -3   2  12     1576.36     1548.54     63.09 o 
  -2   2  12       35.92       32.49      8.40 o 
  -1   2  12      502.51      546.15     17.45 o 
   0   2  12     1667.52     1675.94     20.72 o 
   1   2  12       91.85       88.84      6.79 o 
   2   2  12      559.35      543.14     12.52 o 
   3   2  12      141.03      145.51     10.10 o 
   4   2  12     1503.68     1506.70     27.12 o 
   5   2  12     1089.33     1080.12     25.25 o 
   6   2  12      645.65      582.61     18.77 o 
   7   2  12      388.33      393.84     17.02 o 
   8   2  12      178.63      170.52     13.97 o 
 -10   3  12       28.12       15.11     12.66 o 
  -9   3  12       76.71       40.82     12.64 o 
  -8   3  12        5.22      -10.17      6.81 o 
  -7   3  12      174.46      200.46     13.85 o 
  -6   3  12     1182.87     1147.63     31.16 o 
  -5   3  12      442.61      424.90     18.86 o 
  -4   3  12      148.24      145.93     16.10 o 
  -3   3  12     2570.13     2637.64     46.33 o 
  -2   3  12     2331.96     2498.77     85.79 o 
  -1   3  12      393.50      389.93     13.16 o 
   0   3  12      808.24      777.54     28.72 o 
   1   3  12      408.92      386.85     12.61 o 
   2   3  12        1.26       -4.73      5.09 o 
   3   3  12       17.54        3.70      6.17 o 
   4   3  12       31.87       45.38     11.19 o 
   5   3  12       75.56       75.37     11.50 o 
   6   3  12      178.58      200.64     13.76 o 
   7   3  12      528.25      531.81     19.46 o 
  -9   4  12       71.92       60.00     10.85 o 
  -8   4  12       92.78      111.26     11.99 o 
  -7   4  12        2.14        6.64      8.81 o 
  -6   4  12      310.93      330.14     18.09 o 
  -5   4  12      270.92      268.35     16.05 o 
  -4   4  12        9.81        6.67      8.23 o 
  -3   4  12       25.90       20.36      8.69 o 
  -2   4  12      108.49      112.71     10.14 o 
  -1   4  12       18.54       17.14      6.25 o 
   0   4  12       21.92       25.30      9.05 o 
   1   4  12        8.11        9.18      8.49 o 
   2   4  12        3.06        1.57      7.62 o 
   3   4  12        6.18       -0.22      6.07 o 
   4   4  12       29.86       23.67      7.61 o 
   5   4  12      435.91      414.48     20.69 o 
   6   4  12      294.84      283.46     15.33 o 
   7   4  12       96.63       82.32     11.93 o 
  -9   5  12      125.20      129.06     21.05 o 
  -8   5  12       21.71       34.16     11.78 o 
  -7   5  12       92.86       84.80     16.14 o 
  -6   5  12      411.87      409.10     20.22 o 
  -5   5  12       20.81       18.96     10.52 o 
  -4   5  12      785.05      791.20     25.44 o 
  -3   5  12        6.23        9.61      7.01 o 
  -2   5  12       96.22       94.91      9.81 o 
  -1   5  12        5.63        5.78      8.62 o 
   0   5  12       38.28       38.55     14.78 o 
   1   5  12      347.92      334.34     24.37 o 
   2   5  12      132.33      129.21     13.78 o 
   3   5  12      139.62      163.72     15.32 o 
   4   5  12      414.63      383.05     19.84 o 
   5   5  12        6.37       -2.64      7.56 o 
   6   5  12      145.74      157.23     13.81 o 
  -8   6  12        2.09       -9.39     10.25 o 
  -7   6  12      300.86      277.35     19.81 o 
  -6   6  12      444.44      437.75     21.89 o 
  -5   6  12     1172.38     1194.99     49.92 o 
  -4   6  12      193.94      200.23     18.88 o 
  -3   6  12     1263.64     1269.48     34.64 o 
  -2   6  12      107.29      124.87     11.31 o 
  -1   6  12        0.81      -11.45     10.42 o 
   0   6  12      358.37      340.65     18.83 o 
   1   6  12        8.79       -6.27     12.13 o 
   2   6  12      660.03      708.20     26.08 o 
   3   6  12       10.01       16.31      9.55 o 
   4   6  12      441.18      430.07     21.94 o 
   5   6  12      109.34       95.65     14.50 o 
  -6   7  12     1120.42     1174.51     35.11 o 
  -5   7  12       32.62       16.17      9.46 o 
  -4   7  12      788.01      755.43     22.38 o 
  -3   7  12        5.31       -5.51      7.92 o 
  -2   7  12      822.06      862.22     29.56 o 
  -1   7  12     1647.28     1708.33     40.63 o 
   0   7  12       85.32       61.59     13.50 o 
   1   7  12      603.71      586.93     24.87 o 
   2   7  12       25.28       14.71     15.41 o 
   3   7  12      187.97      183.72     17.98 o 
   4   7  12      871.05      911.59     30.93 o 
  -4   8  12        0.70       -6.81      8.37 o 
  -3   8  12      135.39      141.26     13.46 o 
  -2   8  12      650.46      639.39     26.93 o 
  -1   8  12       22.83        2.46     10.58 o 
   0   8  12      375.57      389.23     21.52 o 
   1   8  12        0.79      -13.62      9.08 o 
   2   8  12      380.74      408.64     23.07 o 
 -10   1  13      252.59      238.64     21.34 o 
  -9   1  13      129.64      151.68     17.76 o 
  -8   1  13      430.09      398.24     30.82 o 
  -7   1  13      263.86      241.83     17.35 o 
  -6   1  13       94.62      108.66     19.90 o 
  -5   1  13      660.61      634.01     24.17 o 
  -4   1  13      134.88      141.90      9.76 o 
  -3   1  13      156.14      154.70     10.27 o 
  -2   1  13       19.84        2.50      5.83 o 
  -1   1  13       35.92       25.09      5.22 o 
   0   1  13     1786.64     1772.57     22.28 o 
   1   1  13      212.16      243.59      9.34 o 
   2   1  13      150.95      157.31      9.28 o 
   3   1  13      925.73      940.66     19.21 o 
   4   1  13      261.98      254.84     12.72 o 
   5   1  13     1110.16     1110.84     24.51 o 
   6   1  13      947.95      848.64     22.41 o 
   7   1  13       29.97       17.96     10.35 o 
 -10   2  13      788.87      854.75     83.77 o 
  -9   2  13      547.04      598.15     26.99 o 
  -8   2  13       70.84       80.79     15.55 o 
  -7   2  13      117.67       86.23     13.44 o 
  -6   2  13      301.70      268.86     24.16 o 
  -5   2  13     5272.67     5330.40    110.54 o 
  -4   2  13      281.30      318.43     15.86 o 
  -3   2  13      744.38      775.77     27.29 o 
  -2   2  13      112.61      126.58     20.53 o 
  -1   2  13      326.52      320.69     19.27 o 
   0   2  13      954.75      976.84     25.07 o 
   1   2  13      140.60      136.85      8.08 o 
   2   2  13       80.66       93.76      8.84 o 
   3   2  13      708.56      662.34     18.07 o 
   4   2  13      674.55      666.14     20.51 o 
   5   2  13     1814.18     1709.64     30.93 o 
   6   2  13      128.67      108.39     11.60 o 
   7   2  13        7.24        0.63      8.23 o 
  -9   3  13      217.03      221.71     20.71 o 
  -8   3  13      398.60      411.27     36.25 o 
  -7   3  13       15.75       13.35      8.01 o 
  -6   3  13      597.20      616.27     23.67 o 
  -5   3  13      142.07      159.57     22.97 o 
  -4   3  13       37.37       24.87      8.58 o 
  -3   3  13      841.70      912.22     24.92 o 
  -2   3  13       41.82       36.27     11.33 o 
  -1   3  13     1372.71     1375.77     40.66 o 
   0   3  13     3112.91     2996.06     47.94 o 
   1   3  13      718.23      623.90     34.30 o 
   2   3  13      540.77      526.90     15.90 o 
   3   3  13      576.27      557.15     16.91 o 
   4   3  13        0.68       -2.16      6.60 o 
   5   3  13     1617.06     1583.71     30.31 o 
   6   3  13        1.56        8.29      7.56 o 
   7   3  13      417.44      385.18     21.61 o 
  -9   4  13      122.20      143.13     18.22 o 
  -8   4  13       19.19       11.76      9.43 o 
  -7   4  13     1556.07     1607.85     50.79 o 
  -6   4  13      805.02      809.64     26.63 o 
  -5   4  13       40.58       41.12     11.15 o 
  -4   4  13      710.45      763.58     24.48 o 
  -3   4  13       43.16       49.89      9.71 o 
  -2   4  13      498.14      520.01     16.65 o 
  -1   4  13     1345.70     1440.90     34.12 o 
   0   4  13        0.28       -2.23      7.68 o 
   1   4  13      639.58      620.36     34.61 o 
   2   4  13        4.92       -6.65      7.49 o 
   3   4  13      106.16       84.03     12.75 o 
   4   4  13     2367.84     2441.76     37.92 o 
   5   4  13        1.09        1.33      7.21 o 
   6   4  13     1500.11     1641.04     48.91 o 
  -8   5  13      225.23      235.63     18.62 o 
  -7   5  13      126.91      121.67     15.87 o 
  -6   5  13      177.78      174.12     16.97 o 
  -5   5  13       42.05       17.22     11.10 o 
  -4   5  13      168.50      179.58     15.85 o 
  -3   5  13     3304.81     3451.39     45.61 o 
  -2   5  13     1625.34     1629.59     29.55 o 
  -1   5  13      142.37      127.50     14.57 o 
   0   5  13       43.85       46.71     16.04 o 
   1   5  13       17.75        1.57      8.85 o 
   2   5  13     1415.33     1417.99     86.62 o 
   3   5  13      332.46      336.66     18.82 o 
   4   5  13       78.43      102.81     14.48 o 
   5   5  13      732.75      698.70     35.24 o 
   6   5  13       31.13       19.81      8.91 o 
  -7   6  13      406.37      417.74     27.78 o 
  -6   6  13      350.78      339.53     20.56 o 
  -5   6  13      209.29      243.35     19.14 o 
  -4   6  13      414.11      421.08     17.84 o 
  -3   6  13      119.29      122.75     12.50 o 
  -2   6  13      674.30      646.67     25.69 o 
  -1   6  13      901.39      925.07     29.81 o 
   0   6  13       82.86       66.00     12.63 o 
   1   6  13      122.88      130.65     22.73 o 
   2   6  13      108.22      102.81     17.50 o 
   3   6  13      116.31      106.90     15.15 o 
   4   6  13       40.36       39.11     12.23 o 
   5   6  13       30.28       42.38     12.68 o 
  -6   7  13       29.55       20.26     10.29 o 
  -5   7  13        0.02      -12.88      8.59 o 
  -4   7  13        5.63       -4.90      8.17 o 
  -3   7  13       96.43       97.90     20.79 o 
  -2   7  13        2.09        0.91     12.65 o 
  -1   7  13       24.68       25.21     11.64 o 
   0   7  13      169.32      130.27     17.26 o 
   1   7  13        3.89        4.07     10.05 o 
   2   7  13        0.39        3.00     16.66 o 
   3   7  13       50.53       36.78     13.08 o 
  -3   8  13      190.20      220.31     28.79 o 
  -2   8  13      124.92      159.65     18.52 o 
  -1   8  13        7.80        3.35     10.85 o 
   0   8  13       17.35       18.67     12.17 o 
 -10   0  14       20.61       24.82     18.48 o 
  -9   0  14      654.14      644.26     40.02 o 
  -8   0  14      754.16      766.75     41.62 o 
  -7   0  14       27.93       10.88     14.71 o 
  -6   0  14     1843.42     1924.83     61.63 o 
  -5   0  14      108.03      119.29     20.08 o 
  -4   0  14      276.02      289.33     25.17 o 
  -3   0  14        5.06       -0.91      9.48 o 
  -2   0  14      109.77      126.12     17.01 o 
  -1   0  14     1815.15     1782.92     31.97 o 
   0   0  14     2184.81     2183.04     37.01 o 
   1   0  14      262.83      229.07     13.76 o 
   2   0  14     1487.80     1448.33     31.41 o 
   3   0  14       68.79       56.85     10.30 o 
   4   0  14      821.80      838.66     29.66 o 
   5   0  14     1227.04     1202.07     46.64 o 
   6   0  14        3.88      -14.22     12.27 o 
   7   0  14      256.13      315.33     28.65 o 
  -9   1  14      347.17      357.51     22.76 o 
  -8   1  14       55.54       46.11     12.65 o 
  -7   1  14      307.39      326.42     19.99 o 
  -6   1  14       16.03        7.43     10.29 o 
  -5   1  14      213.80      238.91     17.47 o 
  -4   1  14      890.63      949.62     28.68 o 
  -3   1  14      165.50      178.68     18.60 o 
  -2   1  14     1066.73     1090.12     66.62 o 
  -1   1  14     1514.96     1546.39     51.59 o 
   0   1  14        2.04        2.69      9.56 o 
   1   1  14      657.94      659.00     14.49 o 
   2   1  14        1.48        1.99      4.75 o 
   3   1  14     2992.71     3033.37     39.87 o 
   4   1  14     2385.38     2425.43     36.23 o 
   5   1  14       12.96       -5.22      7.04 o 
   6   1  14      175.45      181.68     13.54 o 
   7   1  14        2.59       -5.91      9.47 o 
  -9   2  14      284.07      293.09     36.39 o 
  -8   2  14      512.49      487.17     24.37 o 
  -7   2  14        9.77        0.12     12.83 o 
  -6   2  14      140.89      103.84     14.62 o 
  -5   2  14     1176.32     1125.30     80.52 o 
  -4   2  14     1318.68     1282.93     30.34 o 
  -3   2  14      843.67      827.80     24.08 o 
  -2   2  14      171.39      161.77     13.33 o 
  -1   2  14      908.86      902.17     20.12 o 
   0   2  14     1579.32     1452.29     36.95 o 
   1   2  14      151.77      179.83     13.80 o 
   2   2  14       96.66       94.85      9.43 o 
   3   2  14     1544.96     1580.60     44.18 o 
   4   2  14      116.41      113.60     10.93 o 
   5   2  14       10.33       12.85      7.90 o 
   6   2  14      146.11      108.37     11.88 o 
   7   2  14       48.53       40.67      9.83 o 
  -9   3  14       72.37       52.65     14.00 o 
  -8   3  14       86.07       76.63     14.77 o 
  -7   3  14      406.72      374.38     22.36 o 
  -6   3  14      914.54      884.76     42.14 o 
  -5   3  14        7.50       -5.77      8.44 o 
  -4   3  14        1.61        0.89      7.65 o 
  -3   3  14       87.64       84.07     11.82 o 
  -2   3  14       61.08       73.32     10.59 o 
  -1   3  14       29.13        9.90     12.97 o 
   0   3  14      609.53      584.91     21.46 o 
   1   3  14        0.70       -6.22      7.84 o 
   2   3  14       55.41       49.63     10.82 o 
   3   3  14      349.66      324.70     19.93 o 
   4   3  14        0.30       -2.79      6.96 o 
   5   3  14      102.28      107.59     11.97 o 
   6   3  14      523.54      547.50     24.60 o 
  -8   4  14       58.55       47.77     14.16 o 
  -7   4  14       32.50       22.67     20.57 o 
  -6   4  14      124.42      120.81     18.96 o 
  -5   4  14      182.38      185.69     16.34 o 
  -4   4  14      236.12      256.65     16.98 o 
  -3   4  14        8.40       -9.63      8.24 o 
  -2   4  14       79.20       82.81     10.00 o 
  -1   4  14      722.44      746.74     27.54 o 
   0   4  14     1531.52     1542.02     47.58 o 
   1   4  14      400.81      376.05     19.24 o 
   2   4  14        7.92        2.22      8.58 o 
   3   4  14       58.49       35.52     11.28 o 
   4   4  14       15.66       17.93     10.40 o 
   5   4  14        0.53       -5.76      9.88 o 
   6   4  14       64.91       62.01     11.01 o 
  -7   5  14       15.01        8.24     11.00 o 
  -6   5  14       92.38       90.04     14.79 o 
  -5   5  14      316.01      295.98     18.69 o 
  -4   5  14      228.49      236.20     27.82 o 
  -3   5  14      156.06      188.39     13.96 o 
  -2   5  14       87.80       94.57     13.93 o 
  -1   5  14      372.02      356.43     20.24 o 
   0   5  14      106.96      105.38     14.06 o 
   1   5  14      109.55      106.95     14.51 o 
   2   5  14       97.97      115.27     14.36 o 
   3   5  14       92.87      108.21     15.22 o 
   4   5  14      428.55      383.40     39.36 o 
   5   5  14      151.78      157.28     43.50 o 
  -6   6  14        9.27       15.87     11.17 o 
  -5   6  14      332.67      328.88     20.33 o 
  -4   6  14     2449.58     2431.67     41.15 o 
  -3   6  14      241.65      308.60     15.49 o 
  -2   6  14      463.42      426.86     22.09 o 
  -1   6  14        4.73        2.78      9.87 o 
   0   6  14       78.29       90.24     36.88 o 
   1   6  14     1200.04     1136.82     48.87 o 
   2   6  14       11.15       32.01     12.07 o 
   3   6  14     1029.07     1047.55     33.15 o 
   4   6  14       73.06       69.83     14.49 o 
  -5   7  14      220.91      226.58     29.66 o 
  -4   7  14      311.11      328.93     17.28 o 
  -3   7  14       19.90       23.13     12.97 o 
  -2   7  14      708.67      720.25     28.88 o 
  -1   7  14      333.31      358.42     21.85 o 
   0   7  14      137.39      135.22     17.03 o 
   1   7  14      636.95      677.53     28.00 o 
   2   7  14      469.79      490.46     35.07 o 
  -9   1  15       30.98        3.95     11.37 o 
  -8   1  15       55.13       79.71     15.25 o 
  -7   1  15      128.89      130.01     17.28 o 
  -6   1  15      837.92      832.89     29.97 o 
  -5   1  15      337.67      333.85     20.48 o 
  -4   1  15      136.52      137.53     15.11 o 
  -3   1  15       11.78       -2.10     17.88 o 
  -2   1  15       48.87       46.21      8.30 o 
  -1   1  15      297.87      340.10     21.93 o 
   0   1  15      373.17      369.04     14.10 o 
   1   1  15        8.67        0.32      4.84 o 
   2   1  15      366.89      335.24     11.79 o 
   3   1  15      311.69      326.45     14.60 o 
   4   1  15      149.57      164.42     15.15 o 
   5   1  15        8.55        5.07      7.88 o 
   6   1  15      168.98      158.18     17.30 o 
  -9   2  15      150.38      189.68     36.78 o 
  -8   2  15       91.33       61.72     23.29 o 
  -7   2  15      636.83      640.75     76.13 o 
  -6   2  15       15.15       -2.92     10.22 o 
  -5   2  15      984.86     1005.40     32.26 o 
  -4   2  15      256.99      234.81     25.45 o 
  -3   2  15     1402.50     1430.74     67.84 o 
  -2   2  15      917.65      955.62     51.31 o 
  -1   2  15     1592.89     1594.81     34.69 o 
   0   2  15        3.49      -12.64      9.69 o 
   1   2  15      112.54      116.50     20.22 o 
   2   2  15     2196.08     2283.58     43.69 o 
   3   2  15      298.47      292.02     14.06 o 
   4   2  15     1281.30     1274.20     27.22 o 
   5   2  15       11.52       16.01      9.21 o 
   6   2  15       72.22       57.22     10.38 o 
  -8   3  15      124.94      132.49     17.70 o 
  -7   3  15        0.86       -5.84     10.63 o 
  -6   3  15     1040.89     1122.52     49.50 o 
  -5   3  15       96.21      110.79     14.03 o 
  -4   3  15      190.87      218.90     18.82 o 
  -3   3  15      767.18      770.20     48.35 o 
  -2   3  15       92.28       88.17     14.19 o 
  -1   3  15     1996.03     1954.81     60.31 o 
   0   3  15      264.23      250.67     16.39 o 
   1   3  15      288.04      276.23     16.57 o 
   2   3  15      959.23      907.46     33.01 o 
   3   3  15      123.97      109.27     13.68 o 
   4   3  15      209.75      252.53     17.56 o 
   5   3  15      385.63      413.15     19.06 o 
  -8   4  15       54.98       50.20     16.01 o 
  -7   4  15      198.40      235.72     31.09 o 
  -6   4  15       71.63       85.58     13.92 o 
  -5   4  15     1024.34     1060.24     34.96 o 
  -4   4  15     1093.97     1208.90     91.26 o 
  -3   4  15       12.43        9.50      9.48 o 
  -2   4  15      934.74      972.52     30.36 o 
  -1   4  15      200.70      200.21     17.44 o 
   0   4  15      514.58      526.44     22.29 o 
   1   4  15      558.07      583.73     39.29 o 
   2   4  15        2.73       -2.01      8.71 o 
   3   4  15      177.14      166.93     16.19 o 
   4   4  15       23.83       11.65     10.24 o 
   5   4  15      139.82      150.15     17.24 o 
  -7   5  15      194.34      224.83     41.48 o 
  -6   5  15       14.04        1.27      9.69 o 
  -5   5  15      269.13      273.67     19.41 o 
  -4   5  15       87.46       87.17     14.06 o 
  -3   5  15     2392.82     2446.88     89.85 o 
  -2   5  15      608.78      645.32     26.02 o 
  -1   5  15       87.06       71.53     14.54 o 
   0   5  15       24.88       19.13     11.21 o 
   1   5  15        8.15       -1.55      9.41 o 
   2   5  15     1613.09     1593.59     39.74 o 
   3   5  15       47.48       43.42     13.07 o 
   4   5  15      481.88      479.71     23.49 o 
  -5   6  15      175.86      181.84     15.49 o 
  -4   6  15       57.55       74.29     12.08 o 
  -3   6  15       71.77       54.96     20.71 o 
  -2   6  15       13.69        6.98     11.27 o 
  -1   6  15      177.48      181.91     18.96 o 
   0   6  15       20.29        0.48     11.42 o 
   1   6  15     1408.02     1504.86     57.73 o 
   2   6  15      123.00       95.62     15.38 o 
  -3   7  15       14.78       -2.41     11.86 o 
  -2   7  15       16.17       31.55     12.94 o 
  -1   7  15        7.95       -0.10     11.72 o 
   0   7  15        5.62        9.68     11.69 o 
  -8   0  16        4.49       -9.20     14.64 o 
  -7   0  16     1144.82     1265.79     54.80 o 
  -6   0  16     3599.98     3661.43     92.52 o 
  -5   0  16      346.20      322.51     29.07 o 
  -4   0  16      238.03      274.06     26.70 o 
  -3   0  16      508.58      502.59     32.42 o 
  -2   0  16       84.22       69.09     16.94 o 
   0   0  16       83.75       79.27     17.57 o 
   1   0  16     2361.17     2433.31     75.61 o 
   2   0  16     2354.41     2433.03     72.44 o 
   3   0  16       20.72       37.29     10.48 o 
   4   0  16       30.16       49.36     15.48 o 
   5   0  16       20.98       24.68     14.50 o 
  -8   1  16      485.93      460.47     27.61 o 
  -7   1  16      185.22      195.96     19.83 o 
  -6   1  16       12.46      -11.11     10.23 o 
  -5   1  16      451.10      466.10     27.61 o 
  -4   1  16        1.52        3.05      9.27 o 
  -3   1  16      168.77      164.81     19.45 o 
  -2   1  16     2335.96     2381.92     55.43 o 
  -1   1  16      383.83      357.27     14.83 o 
   0   1  16      226.35      205.58     12.25 o 
   1   1  16       11.07       10.98      7.05 o 
   2   1  16        0.39        1.02      6.74 o 
   3   1  16     2303.22     2307.60     40.31 o 
   4   1  16      226.94      224.94     16.77 o 
   5   1  16      113.53      106.51     14.57 o 
  -8   2  16      296.49      287.65     23.34 o 
  -7   2  16       26.35       14.45     13.98 o 
  -6   2  16      515.07      481.59     46.85 o 
  -5   2  16      196.80      194.19     38.07 o 
  -4   2  16      272.64      272.19     20.11 o 
  -3   2  16       70.28       96.00     18.75 o 
  -2   2  16      117.07      159.58     21.47 o 
  -1   2  16     1048.39     1008.69     28.22 o 
   0   2  16        2.09       -7.58      7.85 o 
   1   2  16      348.16      342.42     18.86 o 
   2   2  16        6.85       14.47     12.06 o 
   3   2  16      377.46      345.94     21.51 o 
   4   2  16      190.47      212.48     14.38 o 
   5   2  16     1530.36     1582.80     32.22 o 
  -8   3  16        5.66      -12.87     11.43 o 
  -7   3  16        1.18       -5.43     12.10 o 
  -6   3  16       90.62       95.37     16.78 o 
  -5   3  16      674.63      686.16     38.48 o 
  -4   3  16      562.96      588.52     24.02 o 
  -3   3  16      291.38      328.31     17.77 o 
  -2   3  16       55.62       72.03     26.67 o 
  -1   3  16      421.93      380.24     30.75 o 
   0   3  16      563.54      490.97     27.96 o 
   1   3  16       12.21       21.33     10.56 o 
   2   3  16       66.43       70.90     12.94 o 
   3   3  16       36.76       38.87     11.52 o 
   4   3  16        7.60        4.91     10.62 o 
  -7   4  16       18.42       16.75     13.67 o 
  -6   4  16       45.19       38.21     20.08 o 
  -5   4  16        0.79       -9.13     12.86 o 
  -4   4  16       30.54       42.78     11.96 o 
  -3   4  16       28.63       28.70     11.65 o 
  -2   4  16       87.21       92.05     39.22 o 
  -1   4  16      129.56      109.50     15.39 o 
   0   4  16       18.05       20.19     10.44 o 
   1   4  16        6.61        5.88     10.21 o 
   2   4  16      142.24      125.08     15.22 o 
   3   4  16      149.09      126.83     18.54 o 
   4   4  16       18.67       19.21     11.96 o 
  -6   5  16        0.89      -13.57      9.05 o 
  -5   5  16      172.43      185.39     32.87 o 
  -4   5  16       20.36        3.15      9.06 o 
  -3   5  16       41.91       32.75     12.90 o 
  -2   5  16      324.34      302.36     24.92 o 
  -1   5  16        9.72        3.15     10.75 o 
   0   5  16      122.03      170.60     27.92 o 
   1   5  16        8.52        4.64     10.80 o 
   2   5  16       13.02       18.18     11.40 o 
   3   5  16       66.15       65.71     14.61 o 
  -4   6  16      584.55      597.31     46.99 o 
  -3   6  16      353.99      384.12     23.78 o 
  -2   6  16       11.27       -7.27     10.72 o 
  -1   6  16      666.38      729.39     41.41 o 
   0   6  16        1.83       -0.24     12.76 o 
   1   6  16      453.07      500.59     25.86 o 
  -7   1  17      270.09      287.68     23.61 o 
  -6   1  17      598.59      625.40     29.11 o 
  -5   1  17      109.44      121.72     25.73 o 
  -4   1  17      223.60      226.06     20.41 o 
  -3   1  17        3.15       -3.06     18.20 o 
  -2   1  17       76.82       91.54     20.50 o 
  -1   1  17       97.16       92.03     19.73 o 
   0   1  17       69.44       68.43     12.40 o 
   1   1  17      571.76      562.45     22.35 o 
   2   1  17      100.23      104.87     13.97 o 
   3   1  17     1215.46     1239.22     33.24 o 
   4   1  17        0.40       -3.04      8.91 o 
  -7   2  17     1368.81     1355.04     79.90 o 
  -6   2  17      166.05      138.03     18.88 o 
  -5   2  17        1.77      -15.48     10.32 o 
  -4   2  17      153.15      170.52     29.77 o 
  -3   2  17     1310.80     1304.63     49.36 o 
  -2   2  17     1303.30     1226.33     50.13 o 
  -1   2  17       26.25       10.17     10.04 o 
   0   2  17       11.42        5.73      9.77 o 
   1   2  17       59.80       42.53     15.55 o 
   2   2  17       76.38       66.51     13.25 o 
   3   2  17      217.78      261.18     19.33 o 
   4   2  17      132.48      144.76     16.59 o 
  -7   3  17      639.01      620.26     30.63 o 
  -6   3  17       10.08        6.13     13.13 o 
  -5   3  17       59.56       43.29     18.61 o 
  -4   3  17      713.29      701.99     38.34 o 
  -3   3  17     1052.54     1195.10     46.29 o 
  -2   3  17       46.96       53.85     12.75 o 
  -1   3  17      179.93      223.96     18.83 o 
   0   3  17        6.30       -3.61      9.60 o 
   1   3  17      401.47      334.84     22.24 o 
   2   3  17      847.20      838.50     68.53 o 
   3   3  17        0.07       -5.53      9.68 o 
  -6   4  17      171.85      153.45     27.68 o 
  -5   4  17      490.13      441.17     34.02 o 
  -4   4  17      320.10      371.61     21.00 o 
  -3   4  17        2.76       -0.51     10.79 o 
  -2   4  17      442.62      418.41     33.05 o 
  -1   4  17       55.19       63.29     19.14 o 
   0   4  17     1264.77     1309.29     55.60 o 
   1   4  17      220.26      244.31     19.80 o 
   2   4  17        0.87        0.94      9.47 o 
  -4   5  17       94.11      101.48     20.67 o 
  -3   5  17      153.22      160.00     19.00 o 
  -2   5  17      143.15      142.27     18.12 o 
  -1   5  17      418.67      439.28     24.13 o 
   0   5  17      223.73      280.74     21.02 o 
   1   5  17        7.29        3.32     11.35 o 
  -7   0  18      317.16      298.04     34.65 o 
  -6   0  18       75.07      102.90     26.07 o 
  -5   0  18      325.21      342.52     32.56 o 
  -4   0  18     1768.81     1868.01     64.98 o 
  -3   0  18      897.11      970.68     46.22 o 
  -1   0  18       27.72       26.56     15.06 o 
   0   0  18        8.39      -16.52     13.25 o 
   1   0  18     1085.47     1065.84     44.13 o 
   3   0  18       37.55        1.25     14.01 o 
  -6   1  18       27.60       22.87     13.45 o 
  -5   1  18      222.88      227.03     21.47 o 
  -4   1  18        9.99        3.46     12.03 o 
  -3   1  18      289.54      356.55     26.21 o 
  -2   1  18      222.16      292.54     32.07 o 
  -1   1  18       29.37       -5.58     14.85 o 
   0   1  18      578.10      583.05     35.42 o 
   1   1  18      348.14      343.70     43.57 o 
   2   1  18      204.91      216.26     17.94 o 
   3   1  18      786.52      827.78     71.57 o 
  -6   2  18      483.59      439.73     25.59 o 
  -5   2  18       43.79       34.46     13.45 o 
  -4   2  18      216.42      253.77     35.77 o 
  -3   2  18      341.07      377.73     36.74 o 
  -2   2  18        0.83      -10.95     15.41 o 
  -1   2  18      272.34      256.84     26.77 o 
   0   2  18      100.11       86.78     13.21 o 
   1   2  18      145.50      123.34     14.88 o 
   2   2  18      165.07      208.82     18.61 o 
   3   2  18      473.25      506.41     51.70 o 
  -5   3  18       93.83      106.45     18.48 o 
  -4   3  18      226.36      193.47     26.91 o 
  -3   3  18        6.50       20.85     18.13 o 
  -2   3  18      106.43      104.44     22.87 o 
  -1   3  18      225.91      242.62     32.00 o 
   0   3  18        3.98        2.16     15.16 o 
   1   3  18        0.90       -0.16     10.18 o 
   2   3  18      295.60      279.73     19.52 o 
  -3   4  18      242.51      279.66     26.81 o 
  -2   4  18      128.30      143.69     18.09 o 
  -1   4  18       30.90       31.46     13.62 o 
   0   4  18      138.48      147.10     26.00 o 
   1   4  18      424.48      387.82     21.96 o 
  -5   1  19      463.03      494.61     27.81 o 
  -4   1  19      406.84      447.91     26.22 o 
  -3   1  19      455.80      442.29     35.83 o 
  -2   1  19        3.46      -13.11     16.10 o 
  -1   1  19       13.49       10.64     20.22 o 
   0   1  19      127.32      139.02     24.26 o 
   1   1  19      118.81      109.88     22.31 o 
  -5   2  19      549.23      548.61     41.80 o 
  -4   2  19       64.57       81.71     26.63 o 
  -3   2  19      142.51      174.15     32.77 o 
  -2   2  19        1.58      -14.71     17.36 o 
  -1   2  19      632.28      583.33     38.90 o 
   0   2  19     1102.00     1043.53     48.80 o 
   1   2  19       19.53        0.46      9.95 o 
  -3   3  19       54.90       52.43     22.87 o 
  -2   3  19      628.58      660.85     42.67 o 
  -1   3  19       65.32       73.13     23.77 o 
   0   3  19      316.28      305.46     20.30 o 
  -2   0  20      420.91      442.08     35.14 o 
                                                 
